# Supplementary material for: [μ-1,1′-(Butane-1,4-di­yl)di-1H-benz­imidazole-κ2 N 3:N 3′]bis­{[N,N′-bis(car­boxy­meth­yl)ethyl­enediamine-N,N′-di­acetato-κ5 O,O′,O′′,N,N′]mercury(II)} methanol disolvate
Source: Acta Crystallogr Sect E Struct Rep Online. 2009 Jul 11;65(Pt 8):m912. doi: 10.1107/S1600536809026221 (PMC2977252; doi:10.1107/S1600536809026221)
Supplement: Supplementary file 1 [file e-65-0m912-sup1.cif]

##############################################################################
###                                                                        ###
###        Electronic paper (Acta Crystallographica Section E)             ###
###                                                                        ###
##############################################################################
#                                                                            #
# This CIF contains the data in a paper accepted for publication in Acta     #
# Crystallographica Section E. It conforms to the requirements of Notes      #
# for Authors for Section E, and has been peer reviewed under the auspices   #
# of the IUCr Commission on Journals.                                        #
#                                                                            #
# Full details of the Crystallographic Information File format               #
# are given in the paper "The Crystallographic Information File (CIF):       #
# a New Standard Archive File for Crystallography" by S. R. Hall, F. H.      #
# Allen and I. D. Brown [Acta Cryst. (1991), A47, 655-685].                  #
#                                                                            #
# The current version of the core CIF dictionary is obtainable from          #
# ftp://ftp.iucr.org/pub/cif_core.dic. The current version number is 2.4.    #
#                                                                            #
# Software is freely available for graphical display of the structure(s) in  #
# this CIF.  For information consult the CIF home page http://www.iucr.org/  #
# cif/home.html                                                              #
#                                                                            #
# This file may be used for bona fide research purposes within the           #
# scientific community so long as proper attribution is given to the journal # 
# article from which it was obtained.                                        #
#                                                                            #
##############################################################################
                                             
data_I
_audit_creation_method     SHELXL-97
_chemical_name_systematic
;
[\m-1,1'-(Butane-1,4-diyl)di-1<i>H</i>-benzimidazole-\k^2^<i>N</i>^3^:
<i>N</i>^3'^]bis{[<i>N</i>,<i>N</i>'-bis(carboxymethyl)ethylenediamine-
<i>N</i>,<i>N</i>'-diacetato-\k^5^<i>O</i>,<i>O</i>',<i>O</i>'',<i>N</i>,
<i>N</i>']mercury(II)} methanol disolvate
;
_chemical_name_common     ?
_chemical_formula_moiety     'C38 H46 Hg2 N8 O16, 2(C H4 O)'
_chemical_formula_sum     'C40 H54 Hg2 N8 O18'
_chemical_formula_iupac     '[Hg2 (C10 H14 N2 O8)2 (C18 H18 N4)], 2C H4 O'
_chemical_formula_weight     1336.09
_chemical_melting_point     ?
_symmetry_cell_setting     'Monoclinic'
_symmetry_space_group_name_H-M     'P 21/n'
_symmetry_space_group_name_Hall     '-P 2yn'
loop_
    _symmetry_equiv_pos_as_xyz
    'x, y, z'
    '-x+1/2, y+1/2, -z+1/2'
    '-x, -y, -z'
    'x-1/2, -y-1/2, z-1/2'
_cell_length_a     10.274(2)
_cell_length_b     19.990(3)
_cell_length_c     11.4717(17)
_cell_angle_alpha     90.00
_cell_angle_beta     104.035(13)
_cell_angle_gamma     90.00
_cell_volume     2285.7(7)
_cell_formula_units_Z     2
_cell_measurement_reflns_used     2608
_cell_measurement_theta_min     2.36
_cell_measurement_theta_max     25.33
_cell_measurement_temperature     291(2)
_exptl_crystal_description     'prism'
_exptl_crystal_colour     'colorless'
_exptl_crystal_size_max     0.24
_exptl_crystal_size_mid     0.20
_exptl_crystal_size_min     0.18
_exptl_crystal_density_diffrn     1.941
_exptl_crystal_density_meas     ?
_exptl_crystal_density_method     'not measured'
_exptl_crystal_F_000     1308
_exptl_absorpt_coefficient_mu     6.793
_exptl_absorpt_correction_type     'multi-scan'
_exptl_absorpt_process_details     '(SADABS; Sheldrick, 1996)'
_exptl_absorpt_correction_T_min     0.21
_exptl_absorpt_correction_T_max     0.29
_exptl_special_details
;
;
_diffrn_ambient_temperature     291(2)
_diffrn_radiation_type     'MoK\a'
_diffrn_radiation_wavelength     0.71073
_diffrn_radiation_source     'sealed tube'
_diffrn_radiation_monochromator     'graphite'
_diffrn_measurement_device_type     'Bruker SMART APEX'
_diffrn_measurement_method     '\f and \w'
_diffrn_detector_area_resol_mean     ?
_diffrn_reflns_number     14826
_diffrn_reflns_av_R_equivalents     0.0620
_diffrn_reflns_av_sigmaI/netI     0.0453
_diffrn_reflns_theta_min     2.89
_diffrn_reflns_theta_max     26.00
_diffrn_reflns_theta_full     26.00
_diffrn_measured_fraction_theta_max     0.978
_diffrn_measured_fraction_theta_full     0.978
_diffrn_reflns_limit_h_min     -12
_diffrn_reflns_limit_h_max     12
_diffrn_reflns_limit_k_min     -23
_diffrn_reflns_limit_k_max     24
_diffrn_reflns_limit_l_min     -14
_diffrn_reflns_limit_l_max     13
_diffrn_standards_number     ?
_diffrn_standards_interval_count     ?
_diffrn_standards_interval_time     ?
_diffrn_standards_decay_%     ?
_refine_special_details
;
Refinement of <i>F</i>^2^ against ALL reflections. The weighted <i>R</i>-factor
<i>wR</i> and goodness of fit <i>S</i> are based on <i>F</i>^2^, conventional
<i>R</i>-factors <i>R</i> are based on <i>F</i>, with <i>F</i> set to zero for
negative <i>F</i>^2^. The threshold expression of <i>F</i>^2^ >
\s(<i>F</i>^2^) is used only for calculating <i>R</i>-factors(gt) <i>etc</i>.
and is not relevant to the choice of reflections for refinement.
<i>R</i>-factors based on <i>F</i>^2^ are statistically about twice as large
as those based on <i>F</i>, and <i>R</i>- factors based on ALL data will be
even larger.
;
_reflns_number_total     4397
_reflns_number_gt     3744
_reflns_threshold_expression     I>2\s(I)
_refine_ls_structure_factor_coef     Fsqd
_refine_ls_matrix_type     full
_refine_ls_R_factor_all     0.0568
_refine_ls_R_factor_gt     0.0446
_refine_ls_wR_factor_gt     0.1163
_refine_ls_wR_factor_ref     0.1214
_refine_ls_goodness_of_fit_ref     1.043
_refine_ls_restrained_S_all     1.043
_refine_ls_number_reflns     4397
_refine_ls_number_parameters     310
_refine_ls_number_restraints     0
_refine_ls_hydrogen_treatment     constr
_refine_ls_weighting_scheme     calc
_refine_ls_weighting_details
             'calc w=1/[\s^2^(Fo^2^)+(0.08P)^2^+1.99P] where P=(Fo^2^+2Fc^2^)/3'
_atom_sites_solution_hydrogens     geom
_atom_sites_solution_primary     direct
_atom_sites_solution_secondary     difmap
_refine_ls_shift/su_max     0.000
_refine_ls_shift/su_mean     0.000
_refine_diff_density_max     1.084
_refine_diff_density_min     -1.602
_refine_ls_extinction_method     none
_refine_ls_extinction_coef     ?
_refine_ls_abs_structure_details     Refinement
_refine_ls_abs_structure_Flack     ?
_refine_ls_abs_structure_Rogers     ?
loop_
    _atom_type_symbol
    _atom_type_description
    _atom_type_scat_dispersion_real
    _atom_type_scat_dispersion_imag
    _atom_type_scat_source
    'C' 'C' 0.0033 0.0016
                         'International Tables Vol C Tables 4.2.6.8 and 6.1.1.4'
    'H' 'H' 0.0000 0.0000
                         'International Tables Vol C Tables 4.2.6.8 and 6.1.1.4'
    'N' 'N' 0.0061 0.0033
                         'International Tables Vol C Tables 4.2.6.8 and 6.1.1.4'
    'O' 'O' 0.0106 0.0060
                         'International Tables Vol C Tables 4.2.6.8 and 6.1.1.4'
    'Hg' 'Hg' -2.3894 9.2266
                         'International Tables Vol C Tables 4.2.6.8 and 6.1.1.4'
_computing_data_collection     'SMART (Bruker, 1998)'
_computing_cell_refinement     'SAINT (Bruker, 1999)'
_computing_data_reduction     'SAINT (Bruker, 1999)'
_computing_structure_solution     'SHELXTL (Sheldrick, 2008)'
_computing_structure_refinement     'SHELXTL (Sheldrick, 2008)'
_computing_molecular_graphics
                             'SHELXTL (Sheldrick, 2008) and PLATON (Spek, 2009)'
_computing_publication_material     'SHELXTL (Sheldrick, 2008)'
loop_
    _atom_site_type_symbol
    _atom_site_label
    _atom_site_fract_x
    _atom_site_fract_y
    _atom_site_fract_z
    _atom_site_U_iso_or_equiv
    _atom_site_adp_type
    _atom_site_calc_flag
    _atom_site_refinement_flags
    _atom_site_occupancy
    _atom_site_disorder_assembly
    _atom_site_disorder_group
    C C1 0.1031(7) 0.0816(3) 1.0464(6) 0.0335(15) Uani d . 1 . .
    C C2 0.0283(8) 0.1117(4) 1.1206(6) 0.0395(17) Uani d . 1 . .
    H H2A -0.0216 0.1506 1.0997 0.047 Uiso calc R 1 . .
    C C3 0.0363(8) 0.0778(4) 1.2276(7) 0.0421(17) Uani d . 1 . .
    H H3 -0.0152 0.0924 1.2791 0.051 Uiso calc R 1 . .
    C C4 0.1222(7) 0.0205(4) 1.2612(6) 0.0357(15) Uani d . 1 . .
    H H4 0.1289 0.0008 1.3359 0.043 Uiso calc R 1 . .
    C C5 0.1937(7) -0.0058(4) 1.1866(6) 0.0370(16) Uani d . 1 . .
    H H5 0.2490 -0.0428 1.2085 0.044 Uiso calc R 1 . .
    C C6 0.1803(7) 0.0253(4) 1.0767(7) 0.0379(16) Uani d . 1 . .
    C C7 0.1798(7) 0.0552(4) 0.8889(7) 0.0419(17) Uani d . 1 . .
    H H7 0.1937 0.0537 0.8118 0.050 Uiso calc R 1 . .
    C C8 0.3271(7) -0.0452(4) 0.9728(7) 0.0393(16) Uani d . 1 . .
    H H8A 0.3203 -0.0567 0.8894 0.047 Uiso calc R 1 . .
    H H8B 0.3010 -0.0842 1.0121 0.047 Uiso calc R 1 . .
    C C9 0.4721(7) -0.0270(4) 1.0330(7) 0.0414(18) Uani d . 1 . .
    H H9A 0.4770 -0.0121 1.1144 0.050 Uiso calc R 1 . .
    H H9B 0.5275 -0.0667 1.0376 0.050 Uiso calc R 1 . .
    C C10 0.0718(8) 0.3206(4) 0.9820(7) 0.0406(17) Uani d . 1 . .
    C C11 -0.0801(8) 0.3230(3) 0.9266(7) 0.0349(16) Uani d . 1 . .
    H H11A -0.1279 0.3025 0.9806 0.042 Uiso calc R 1 . .
    H H11B -0.1098 0.3690 0.9130 0.042 Uiso calc R 1 . .
    C C12 -0.2518(7) 0.2659(4) 0.7742(7) 0.0370(15) Uani d . 1 . .
    H H12A -0.2759 0.2549 0.6893 0.044 Uiso calc R 1 . .
    H H12B -0.3076 0.3029 0.7873 0.044 Uiso calc R 1 . .
    C C13 -0.2778(7) 0.2037(4) 0.8490(6) 0.0321(15) Uani d . 1 . .
    C C14 -0.0796(8) 0.3303(3) 0.7160(6) 0.0348(15) Uani d . 1 . .
    H H14A 0.0002 0.3564 0.7497 0.042 Uiso calc R 1 . .
    H H14B -0.1539 0.3611 0.6894 0.042 Uiso calc R 1 . .
    C C15 -0.0589(8) 0.2912(4) 0.6100(7) 0.0385(16) Uani d . 1 . .
    H H15A -0.1428 0.2700 0.5699 0.046 Uiso calc R 1 . .
    H H15B -0.0341 0.3218 0.5534 0.046 Uiso calc R 1 . .
    C C16 0.0334(8) 0.1861(3) 0.5512(7) 0.0356(15) Uani d . 1 . .
    H H16A 0.0232 0.2068 0.4731 0.043 Uiso calc R 1 . .
    H H16B 0.1149 0.1595 0.5675 0.043 Uiso calc R 1 . .
    C C17 -0.0798(7) 0.1425(3) 0.5481(6) 0.0313(14) Uani d . 1 . .
    C C18 0.1874(7) 0.2721(4) 0.6685(7) 0.0415(17) Uani d . 1 . .
    H H18A 0.2052 0.2850 0.5923 0.050 Uiso calc R 1 . .
    H H18B 0.1872 0.3124 0.7154 0.050 Uiso calc R 1 . .
    C C19 0.2947(7) 0.2284(4) 0.7319(7) 0.0363(15) Uani d . 1 . .
    H H20A 0.2877 0.0381 0.5581 0.055 Uiso d R 1 . .
    H H20B 0.4119 0.0503 0.6662 0.055 Uiso d R 1 . .
    H H20C 0.4187 -0.0043 0.5697 0.055 Uiso d R 1 . .
    C C20 0.3614(9) 0.0155(4) 0.6152(7) 0.0436(18) Uani d . 1 . .
    Hg Hg1 0.02119(3) 0.185765(13) 0.82144(2) 0.03426(13) Uani d . 1 . .
    N N1 0.1043(6) 0.1013(3) 0.9279(6) 0.0395(14) Uani d . 1 . .
    N N2 0.2331(6) 0.0113(3) 0.9788(6) 0.0385(14) Uani d . 1 . .
    N N3 -0.1082(6) 0.2859(3) 0.8103(6) 0.0375(13) Uani d . 1 . .
    N N4 0.0466(6) 0.2392(3) 0.6444(5) 0.0366(13) Uani d . 1 . .
    O O1 0.1436(5) 0.2817(3) 0.9589(5) 0.0465(13) Uani d . 1 . .
    O O2 0.1103(5) 0.3704(3) 1.0576(5) 0.0414(12) Uani d . 1 . .
    H H2 0.1924 0.3733 1.0740 0.050 Uiso calc R 1 . .
    O O3 -0.1763(5) 0.1700(3) 0.9062(5) 0.0412(13) Uani d . 1 . .
    O O4 -0.3977(6) 0.1878(3) 0.8430(5) 0.0443(13) Uani d . 1 . .
    O O5 -0.1373(5) 0.1400(3) 0.6322(5) 0.0380(11) Uani d . 1 . .
    O O6 -0.1182(6) 0.1106(3) 0.4498(5) 0.0502(15) Uani d . 1 . .
    O O7 0.2823(6) 0.1763(3) 0.7841(6) 0.0443(13) Uani d . 1 . .
    O O8 0.4098(5) 0.2491(3) 0.7194(5) 0.0401(12) Uani d . 1 . .
    H H8 0.4604 0.2171 0.7225 0.048 Uiso calc R 1 . .
    O O9 0.3170(5) -0.0289(3) 0.6776(5) 0.0415(12) Uani d . 1 . .
    H H9 0.2418 -0.0408 0.6411 0.050 Uiso calc R 1 . .
loop_
    _atom_site_aniso_label
    _atom_site_aniso_U_11
    _atom_site_aniso_U_22
    _atom_site_aniso_U_33
    _atom_site_aniso_U_12
    _atom_site_aniso_U_13
    _atom_site_aniso_U_23
    C1 0.040(4) 0.027(3) 0.029(3) -0.005(3) 0.000(3) -0.007(3)
    C2 0.041(4) 0.040(4) 0.031(4) 0.001(3) -0.004(3) -0.002(3)
    C3 0.041(4) 0.042(4) 0.046(4) 0.004(3) 0.015(3) 0.010(3)
    C4 0.029(3) 0.042(4) 0.034(4) 0.000(3) 0.001(3) 0.007(3)
    C5 0.042(4) 0.032(4) 0.033(4) 0.004(3) 0.000(3) 0.001(3)
    C6 0.027(3) 0.039(4) 0.044(4) 0.005(3) 0.001(3) 0.008(3)
    C7 0.038(4) 0.040(4) 0.046(4) 0.010(3) 0.007(3) 0.006(3)
    C8 0.034(4) 0.044(4) 0.042(4) -0.005(3) 0.014(3) -0.002(3)
    C9 0.032(4) 0.046(4) 0.050(5) -0.005(3) 0.016(3) -0.013(4)
    C10 0.038(4) 0.051(5) 0.035(4) 0.007(3) 0.013(3) 0.007(3)
    C11 0.039(4) 0.030(3) 0.038(4) -0.005(3) 0.014(3) 0.009(3)
    C12 0.040(4) 0.036(4) 0.037(4) 0.011(3) 0.013(3) 0.009(3)
    C13 0.034(4) 0.038(4) 0.026(3) 0.011(3) 0.011(3) 0.003(3)
    C14 0.037(4) 0.030(3) 0.031(4) -0.004(3) -0.005(3) 0.000(3)
    C15 0.045(4) 0.043(4) 0.030(4) 0.003(3) 0.015(3) 0.004(3)
    C16 0.036(4) 0.035(4) 0.038(4) -0.008(3) 0.013(3) -0.002(3)
    C17 0.031(3) 0.020(3) 0.040(4) 0.003(3) 0.004(3) 0.002(3)
    C18 0.041(4) 0.036(4) 0.047(4) -0.012(3) 0.011(3) 0.002(3)
    C19 0.031(3) 0.038(4) 0.045(4) -0.005(3) 0.018(3) 0.005(3)
    C20 0.062(5) 0.029(3) 0.037(4) -0.011(3) 0.008(4) -0.001(3)
    Hg1 0.02994(18) 0.03898(19) 0.03433(18) 0.00717(11) 0.00868(11) 0.00914(11)
    N1 0.033(3) 0.047(4) 0.035(3) 0.010(3) 0.001(3) 0.010(3)
    N2 0.035(3) 0.045(3) 0.034(3) -0.004(3) 0.005(3) 0.004(3)
    N3 0.044(3) 0.037(3) 0.034(3) 0.006(3) 0.014(3) 0.003(3)
    N4 0.032(3) 0.045(3) 0.032(3) -0.007(3) 0.007(2) 0.000(3)
    O1 0.036(3) 0.061(4) 0.039(3) 0.005(3) 0.001(2) -0.007(3)
    O2 0.028(3) 0.053(3) 0.049(3) -0.004(2) 0.020(2) -0.002(3)
    O3 0.042(3) 0.044(3) 0.041(3) 0.012(2) 0.017(2) 0.024(2)
    O4 0.033(3) 0.057(4) 0.042(3) 0.002(2) 0.008(2) 0.015(2)
    O5 0.031(2) 0.044(3) 0.038(3) 0.002(2) 0.006(2) 0.008(2)
    O6 0.050(3) 0.056(3) 0.050(3) -0.030(3) 0.023(3) -0.018(3)
    O7 0.039(3) 0.036(3) 0.056(4) -0.012(2) 0.009(3) 0.011(2)
    O8 0.029(2) 0.053(3) 0.040(3) -0.005(2) 0.012(2) 0.014(2)
    O9 0.044(3) 0.050(3) 0.035(3) -0.015(2) 0.018(2) -0.006(2)
_geom_special_details
;
All e.s.d.'s (except the e.s.d. in the dihedral angle between two l.s. planes)
are estimated using the full covariance matrix. The cell e.s.d.'s are taken
into account individually in the estimation of e.s.d.'s in distances, angles
and torsion angles; correlations between e.s.d.'s in cell parameters are only
used when they are defined by crystal symmetry. An approximate (isotropic)
treatment of cell e.s.d.'s is used for estimating e.s.d.'s involving l.s.
planes.
;
loop_
    _geom_bond_atom_site_label_1
    _geom_bond_atom_site_label_2
    _geom_bond_site_symmetry_2
    _geom_bond_distance
    _geom_bond_publ_flag
    C1 C6 . 1.372(10) ?
    C1 C2 . 1.412(11) ?
    C1 N1 . 1.417(9) ?
    C2 C3 . 1.388(10) ?
    C2 H2A . 0.9300 ?
    C3 C4 . 1.440(10) ?
    C3 H3 . 0.9300 ?
    C4 C5 . 1.361(10) ?
    C4 H4 . 0.9300 ?
    C5 C6 . 1.383(10) ?
    C5 H5 . 0.9300 ?
    C6 N2 . 1.389(10) ?
    C7 N1 . 1.348(10) ?
    C7 N2 . 1.364(10) ?
    C7 H7 . 0.9300 ?
    C8 N2 . 1.498(10) ?
    C8 C9 . 1.527(10) ?
    C8 H8A . 0.9700 ?
    C8 H8B . 0.9700 ?
    C9 C9 3_657 1.509(15) ?
    C9 H9A . 0.9700 ?
    C9 H9B . 0.9700 ?
    C10 O1 . 1.148(10) ?
    C10 O2 . 1.316(10) ?
    C10 C11 . 1.536(11) ?
    C11 N3 . 1.492(10) ?
    C11 H11A . 0.9700 ?
    C11 H11B . 0.9700 ?
    C12 N3 . 1.488(10) ?
    C12 C13 . 1.569(10) ?
    C12 H12A . 0.9700 ?
    C12 H12B . 0.9700 ?
    C13 O4 . 1.258(9) ?
    C13 O3 . 1.282(9) ?
    C14 N3 . 1.481(9) ?
    C14 C15 . 1.503(11) ?
    C14 H14A . 0.9700 ?
    C14 H14B . 0.9700 ?
    C15 N4 . 1.486(10) ?
    C15 H15A . 0.9700 ?
    C15 H15B . 0.9700 ?
    C16 C17 . 1.446(9) ?
    C16 N4 . 1.489(9) ?
    C16 H16A . 0.9700 ?
    C16 H16B . 0.9700 ?
    C17 O5 . 1.248(9) ?
    C17 O6 . 1.271(9) ?
    C18 C19 . 1.456(11) ?
    C18 N4 . 1.552(9) ?
    C18 H18A . 0.9700 ?
    C18 H18B . 0.9700 ?
    C19 O7 . 1.224(9) ?
    C19 O8 . 1.293(8) ?
    C20 O9 . 1.291(9) ?
    C20 H20A . 0.9822 ?
    C20 H20B . 0.9735 ?
    C20 H20C . 0.9611 ?
    Hg1 N1 . 2.138(6) y
    Hg1 N4 . 2.364(6) y
    Hg1 N3 . 2.390(6) y
    Hg1 O3 . 2.473(5) y
    Hg1 O5 . 2.547(5) y
    Hg1 O1 . 2.604(6) y
    O2 H2 . 0.8200 ?
    O8 H8 . 0.8200 ?
    O9 H9 . 0.8200 ?
loop_
    _geom_angle_atom_site_label_1
    _geom_angle_atom_site_label_2
    _geom_angle_atom_site_label_3
    _geom_angle_site_symmetry_1
    _geom_angle_site_symmetry_3
    _geom_angle
    _geom_angle_publ_flag
    C6 C1 C2 . . 124.2(7) ?
    C6 C1 N1 . . 109.3(6) ?
    C2 C1 N1 . . 126.3(6) ?
    C3 C2 C1 . . 113.6(7) ?
    C3 C2 H2A . . 123.2 ?
    C1 C2 H2A . . 123.2 ?
    C2 C3 C4 . . 121.8(7) ?
    C2 C3 H3 . . 119.1 ?
    C4 C3 H3 . . 119.1 ?
    C5 C4 C3 . . 121.9(7) ?
    C5 C4 H4 . . 119.1 ?
    C3 C4 H4 . . 119.1 ?
    C4 C5 C6 . . 116.7(7) ?
    C4 C5 H5 . . 121.6 ?
    C6 C5 H5 . . 121.6 ?
    C1 C6 C5 . . 121.6(7) ?
    C1 C6 N2 . . 106.0(6) ?
    C5 C6 N2 . . 132.4(7) ?
    N1 C7 N2 . . 110.3(7) ?
    N1 C7 H7 . . 124.9 ?
    N2 C7 H7 . . 124.9 ?
    N2 C8 C9 . . 111.6(6) ?
    N2 C8 H8A . . 109.3 ?
    C9 C8 H8A . . 109.3 ?
    N2 C8 H8B . . 109.3 ?
    C9 C8 H8B . . 109.3 ?
    H8A C8 H8B . . 108.0 ?
    C9 C9 C8 3_657 . 113.0(9) ?
    C9 C9 H9A 3_657 . 109.0 ?
    C8 C9 H9A . . 109.0 ?
    C9 C9 H9B 3_657 . 109.0 ?
    C8 C9 H9B . . 109.0 ?
    H9A C9 H9B . . 107.8 ?
    O1 C10 O2 . . 123.9(8) ?
    O1 C10 C11 . . 124.8(8) ?
    O2 C10 C11 . . 111.3(6) ?
    N3 C11 C10 . . 108.2(6) ?
    N3 C11 H11A . . 110.1 ?
    C10 C11 H11A . . 110.1 ?
    N3 C11 H11B . . 110.1 ?
    C10 C11 H11B . . 110.1 ?
    H11A C11 H11B . . 108.4 ?
    N3 C12 C13 . . 110.5(6) ?
    N3 C12 H12A . . 109.5 ?
    C13 C12 H12A . . 109.5 ?
    N3 C12 H12B . . 109.5 ?
    C13 C12 H12B . . 109.5 ?
    H12A C12 H12B . . 108.1 ?
    O4 C13 O3 . . 124.0(7) ?
    O4 C13 C12 . . 117.8(6) ?
    O3 C13 C12 . . 118.1(6) ?
    N3 C14 C15 . . 111.8(6) ?
    N3 C14 H14A . . 109.2 ?
    C15 C14 H14A . . 109.2 ?
    N3 C14 H14B . . 109.2 ?
    C15 C14 H14B . . 109.2 ?
    H14A C14 H14B . . 107.9 ?
    N4 C15 C14 . . 112.7(6) ?
    N4 C15 H15A . . 109.1 ?
    C14 C15 H15A . . 109.1 ?
    N4 C15 H15B . . 109.1 ?
    C14 C15 H15B . . 109.1 ?
    H15A C15 H15B . . 107.8 ?
    C17 C16 N4 . . 112.3(6) ?
    C17 C16 H16A . . 109.1 ?
    N4 C16 H16A . . 109.1 ?
    C17 C16 H16B . . 109.1 ?
    N4 C16 H16B . . 109.1 ?
    H16A C16 H16B . . 107.9 ?
    O5 C17 O6 . . 124.2(6) ?
    O5 C17 C16 . . 122.2(6) ?
    O6 C17 C16 . . 113.5(6) ?
    C19 C18 N4 . . 113.2(6) ?
    C19 C18 H18A . . 108.9 ?
    N4 C18 H18A . . 108.9 ?
    C19 C18 H18B . . 108.9 ?
    N4 C18 H18B . . 108.9 ?
    H18A C18 H18B . . 107.7 ?
    O7 C19 O8 . . 122.2(7) ?
    O7 C19 C18 . . 126.9(7) ?
    O8 C19 C18 . . 110.8(6) ?
    O9 C20 H20A . . 111.4 ?
    O9 C20 H20B . . 111.5 ?
    H20A C20 H20B . . 106.6 ?
    O9 C20 H20C . . 111.3 ?
    H20A C20 H20C . . 107.5 ?
    H20B C20 H20C . . 108.3 ?
    N1 Hg1 N4 . . 137.4(2) ?
    N1 Hg1 N3 . . 146.4(2) ?
    N4 Hg1 N3 . . 75.6(2) ?
    N1 Hg1 O3 . . 85.8(2) ?
    N4 Hg1 O3 . . 131.86(19) ?
    N3 Hg1 O3 . . 68.26(19) ?
    N1 Hg1 O5 . . 106.7(2) ?
    N4 Hg1 O5 . . 67.09(18) ?
    N3 Hg1 O5 . . 91.30(19) ?
    O3 Hg1 O5 . . 82.73(18) ?
    N1 Hg1 O1 . . 99.7(2) ?
    N4 Hg1 O1 . . 92.9(2) ?
    N3 Hg1 O1 . . 66.2(2) ?
    O3 Hg1 O1 . . 100.25(19) ?
    O5 Hg1 O1 . . 153.57(18) ?
    C7 N1 C1 . . 105.6(6) ?
    C7 N1 Hg1 . . 122.1(5) ?
    C1 N1 Hg1 . . 132.2(5) ?
    C7 N2 C6 . . 108.5(6) ?
    C7 N2 C8 . . 126.6(6) ?
    C6 N2 C8 . . 124.9(6) ?
    C14 N3 C12 . . 108.5(6) ?
    C14 N3 C11 . . 109.0(5) ?
    C12 N3 C11 . . 110.2(6) ?
    C14 N3 Hg1 . . 109.5(4) ?
    C12 N3 Hg1 . . 106.9(4) ?
    C11 N3 Hg1 . . 112.6(4) ?
    C15 N4 C16 . . 112.1(6) ?
    C15 N4 C18 . . 109.8(6) ?
    C16 N4 C18 . . 110.4(6) ?
    C15 N4 Hg1 . . 108.6(4) ?
    C16 N4 Hg1 . . 106.5(4) ?
    C18 N4 Hg1 . . 109.3(4) ?
    C10 O1 Hg1 . . 113.3(6) ?
    C10 O2 H2 . . 109.5 ?
    C13 O3 Hg1 . . 112.0(4) ?
    C17 O5 Hg1 . . 108.7(4) ?
    C19 O8 H8 . . 109.5 ?
    C20 O9 H9 . . 109.5 ?
loop_
    _geom_torsion_atom_site_label_1
    _geom_torsion_atom_site_label_2
    _geom_torsion_atom_site_label_3
    _geom_torsion_atom_site_label_4
    _geom_torsion_site_symmetry_1
    _geom_torsion_site_symmetry_2
    _geom_torsion_site_symmetry_3
    _geom_torsion_site_symmetry_4
    _geom_torsion
    _geom_torsion_publ_flag
    C6 C1 C2 C3 . . . . -1.8(11) ?
    N1 C1 C2 C3 . . . . 173.8(7) ?
    C1 C2 C3 C4 . . . . 4.6(11) ?
    C2 C3 C4 C5 . . . . -4.0(12) ?
    C3 C4 C5 C6 . . . . 0.1(11) ?
    C2 C1 C6 C5 . . . . -1.9(11) ?
    N1 C1 C6 C5 . . . . -178.2(7) ?
    C2 C1 C6 N2 . . . . 178.3(7) ?
    N1 C1 C6 N2 . . . . 2.0(8) ?
    C4 C5 C6 C1 . . . . 2.7(11) ?
    C4 C5 C6 N2 . . . . -177.5(8) ?
    N2 C8 C9 C9 . . . 3_657 -67.0(10) ?
    O1 C10 C11 N3 . . . . -21.5(10) ?
    O2 C10 C11 N3 . . . . 156.8(6) ?
    N3 C12 C13 O4 . . . . 168.5(6) ?
    N3 C12 C13 O3 . . . . -15.8(9) ?
    N3 C14 C15 N4 . . . . -54.6(8) ?
    N4 C16 C17 O5 . . . . -16.4(10) ?
    N4 C16 C17 O6 . . . . 159.9(6) ?
    N4 C18 C19 O7 . . . . -14.0(12) ?
    N4 C18 C19 O8 . . . . 161.4(6) ?
    N2 C7 N1 C1 . . . . -4.4(8) ?
    N2 C7 N1 Hg1 . . . . 172.8(5) ?
    C6 C1 N1 C7 . . . . 1.4(8) ?
    C2 C1 N1 C7 . . . . -174.8(7) ?
    C6 C1 N1 Hg1 . . . . -175.4(5) ?
    C2 C1 N1 Hg1 . . . . 8.4(11) ?
    N4 Hg1 N1 C7 . . . . -12.1(8) ?
    N3 Hg1 N1 C7 . . . . -178.3(5) ?
    O3 Hg1 N1 C7 . . . . 143.1(6) ?
    O5 Hg1 N1 C7 . . . . 62.0(6) ?
    O1 Hg1 N1 C7 . . . . -117.2(6) ?
    N4 Hg1 N1 C1 . . . . 164.2(5) ?
    N3 Hg1 N1 C1 . . . . -2.0(9) ?
    O3 Hg1 N1 C1 . . . . -40.6(6) ?
    O5 Hg1 N1 C1 . . . . -121.7(6) ?
    O1 Hg1 N1 C1 . . . . 59.1(7) ?
    N1 C7 N2 C6 . . . . 5.8(9) ?
    N1 C7 N2 C8 . . . . -177.3(6) ?
    C1 C6 N2 C7 . . . . -4.7(8) ?
    C5 C6 N2 C7 . . . . 175.6(8) ?
    C1 C6 N2 C8 . . . . 178.3(6) ?
    C5 C6 N2 C8 . . . . -1.4(13) ?
    C9 C8 N2 C7 . . . . 100.6(9) ?
    C9 C8 N2 C6 . . . . -82.9(9) ?
    C15 C14 N3 C12 . . . . -79.7(7) ?
    C15 C14 N3 C11 . . . . 160.2(6) ?
    C15 C14 N3 Hg1 . . . . 36.6(7) ?
    C13 C12 N3 C14 . . . . 163.5(6) ?
    C13 C12 N3 C11 . . . . -77.1(7) ?
    C13 C12 N3 Hg1 . . . . 45.5(6) ?
    C10 C11 N3 C14 . . . . -80.9(7) ?
    C10 C11 N3 C12 . . . . 160.1(6) ?
    C10 C11 N3 Hg1 . . . . 40.9(6) ?
    N1 Hg1 N3 C14 . . . . 159.6(5) ?
    N4 Hg1 N3 C14 . . . . -10.8(4) ?
    O3 Hg1 N3 C14 . . . . -158.4(5) ?
    O5 Hg1 N3 C14 . . . . -76.7(5) ?
    O1 Hg1 N3 C14 . . . . 89.0(5) ?
    N1 Hg1 N3 C12 . . . . -83.0(6) ?
    N4 Hg1 N3 C12 . . . . 106.5(4) ?
    O3 Hg1 N3 C12 . . . . -41.0(4) ?
    O5 Hg1 N3 C12 . . . . 40.6(4) ?
    O1 Hg1 N3 C12 . . . . -153.7(5) ?
    N1 Hg1 N3 C11 . . . . 38.1(7) ?
    N4 Hg1 N3 C11 . . . . -132.3(5) ?
    O3 Hg1 N3 C11 . . . . 80.1(5) ?
    O5 Hg1 N3 C11 . . . . 161.8(4) ?
    O1 Hg1 N3 C11 . . . . -32.5(4) ?
    C14 C15 N4 C16 . . . . 159.3(6) ?
    C14 C15 N4 C18 . . . . -77.6(8) ?
    C14 C15 N4 Hg1 . . . . 41.9(7) ?
    C17 C16 N4 C15 . . . . -72.5(8) ?
    C17 C16 N4 C18 . . . . 164.8(6) ?
    C17 C16 N4 Hg1 . . . . 46.2(7) ?
    C19 C18 N4 C15 . . . . 165.0(6) ?
    C19 C18 N4 C16 . . . . -71.0(8) ?
    C19 C18 N4 Hg1 . . . . 45.9(7) ?
    N1 Hg1 N4 C15 . . . . 171.9(5) ?
    N3 Hg1 N4 C15 . . . . -15.9(5) ?
    O3 Hg1 N4 C15 . . . . 26.0(6) ?
    O5 Hg1 N4 C15 . . . . 81.8(5) ?
    O1 Hg1 N4 C15 . . . . -80.5(5) ?
    N1 Hg1 N4 C16 . . . . 51.0(6) ?
    N3 Hg1 N4 C16 . . . . -136.8(5) ?
    O3 Hg1 N4 C16 . . . . -94.9(5) ?
    O5 Hg1 N4 C16 . . . . -39.1(4) ?
    O1 Hg1 N4 C16 . . . . 158.6(4) ?
    N1 Hg1 N4 C18 . . . . -68.3(6) ?
    N3 Hg1 N4 C18 . . . . 103.8(5) ?
    O3 Hg1 N4 C18 . . . . 145.8(4) ?
    O5 Hg1 N4 C18 . . . . -158.5(5) ?
    O1 Hg1 N4 C18 . . . . 39.3(5) ?
    O2 C10 O1 Hg1 . . . . 174.3(6) ?
    C11 C10 O1 Hg1 . . . . -7.6(10) ?
    N1 Hg1 O1 C10 . . . . -125.7(6) ?
    N4 Hg1 O1 C10 . . . . 95.2(6) ?
    N3 Hg1 O1 C10 . . . . 22.3(6) ?
    O3 Hg1 O1 C10 . . . . -38.2(6) ?
    O5 Hg1 O1 C10 . . . . 56.1(8) ?
    O4 C13 O3 Hg1 . . . . 153.3(6) ?
    C12 C13 O3 Hg1 . . . . -22.1(8) ?
    N1 Hg1 O3 C13 . . . . -166.5(5) ?
    N4 Hg1 O3 C13 . . . . -9.0(6) ?
    N3 Hg1 O3 C13 . . . . 35.3(5) ?
    O5 Hg1 O3 C13 . . . . -59.1(5) ?
    O1 Hg1 O3 C13 . . . . 94.4(5) ?
    O6 C17 O5 Hg1 . . . . 163.8(6) ?
    C16 C17 O5 Hg1 . . . . -20.2(8) ?
    N1 Hg1 O5 C17 . . . . -101.6(5) ?
    N4 Hg1 O5 C17 . . . . 33.4(4) ?
    N3 Hg1 O5 C17 . . . . 107.1(5) ?
    O3 Hg1 O5 C17 . . . . 175.0(5) ?
    O1 Hg1 O5 C17 . . . . 76.6(6) ?
loop_
    _geom_hbond_atom_site_label_D
    _geom_hbond_atom_site_label_H
    _geom_hbond_atom_site_label_A
    _geom_hbond_site_symmetry_A
    _geom_hbond_distance_DH
    _geom_hbond_distance_HA
    _geom_hbond_distance_DA
    _geom_hbond_angle_DHA
    O2 H2 O5 4_666 0.82 1.74 2.534(7) 164
    O8 H8 O4 1_655 0.82 1.84 2.462(7) 131
    O9 H9 O6 3_556 0.82 2.00 2.744(7) 150
data_global
_journal_date_recd_electronic     2009-05-24
_journal_date_accepted     2009-07-06
_journal_name_full     'Acta Crystallographica, Section E'
_journal_year     2009
_journal_volume     65
_journal_issue      8
_journal_page_first     m912
_journal_page_last     m912
_journal_paper_category     QM
_journal_coeditor_code     LH2830
_publ_contact_author_name     'Xue-wen Zhu'
_publ_contact_author_address
;
Key Laboratory of Surface and Interface Science of Henan
School of Materials & Chemical Engineering
Zhengzhou University of Light Industry
Zhengzhou 450002
People's Republic of China
;
_publ_contact_author_email     'zhuxuew@126.com'
_publ_contact_author_fax     ?
_publ_contact_author_phone     ?
_publ_section_title
;\
[\m-1,1'-(Butane-1,4-diyl)di-1<i>H</i>-benzimidazole-\k^2^<i>N</i>^3^:\
<i>N</i>^3'^]bis{[<i>N</i>,<i>N</i>'-bis(carboxymethyl)ethylenediamine-\
<i>N</i>,<i>N</i>'-diacetato-\k^5^<i>O</i>,<i>O</i>',<i>O</i>'',<i>N</i>,\
<i>N</i>']mercury(II)} methanol disolvate
;
loop_
    _publ_author_name
    _publ_author_footnote
    _publ_author_address
    'Zhu, Xue-Wen' .
;
Key Laboratory of Surface and Interface Science of Henan
School of Materials & Chemical Engineering
Zhengzhou University of Light Industry
Zhengzhou 450002
People's Republic of China
;
    'Xiao, Bo' .
;
Key Laboratory of Surface and Interface Science of Henan
School of Materials & Chemical Engineering
Zhengzhou University of Light Industry
Zhengzhou 450002
People's Republic of China
;
    'Yin, Zhi-Gang' .
;
Key Laboratory of Surface and Interface Science of Henan
School of Materials & Chemical Engineering
Zhengzhou University of Light Industry
Zhengzhou 450002
People's Republic of China
;
    'Qian, Heng-Yu' .
;
Key Laboratory of Surface and Interface Science of Henan
School of Materials & Chemical Engineering
Zhengzhou University of Light Industry
Zhengzhou 450002
People's Republic of China
;
    'Li, Gang-Sen' .
;
Key Laboratory of Surface and Interface Science of Henan
School of Materials & Chemical Engineering
Zhengzhou University of Light Industry
Zhengzhou 450002
People's Republic of China
;
