# Supplementary material for: [μ-1,1′-(Butane-1,4-di­yl)di-1H-benz­imidazole-κ2 N 3:N 3′]bis­{[N,N′-bis(car­boxy­meth­yl)ethyl­enediamine-N,N′-di­acetato-κ5 O,O′,O′′,N,N′]mercury(II)} methanol disolvate
Source: Acta Crystallogr Sect E Struct Rep Online. 2009 Jul 11;65(Pt 8):m912. doi: 10.1107/S1600536809026221 (PMC2977252; doi:10.1107/S1600536809026221)
Supplement: Supplementary file 2 [file e-65-0m912-Isup2.hkl]

# 
# h,k,l, Fc-squared, Fo-squared, sigma(Fo-squared) and status flag 
# 
data_I
_shelx_title ' A in P2(1)/n' 
_shelx_refln_list_code          4 
_shelx_F_calc_maximum      262.37 
_exptl_crystal_F_000      1308.00 
_reflns_d_resolution_high  0.8107 
 
loop_ 
 _symmetry_equiv_pos_as_xyz 
 'x, y, z' 
 '-x+1/2, y+1/2, -z+1/2' 
 '-x, -y, -z' 
 'x-1/2, -y-1/2, z-1/2' 
 
_cell_length_a    10.2738 
_cell_length_b    19.9901 
_cell_length_c    11.4717 
_cell_angle_alpha  90.000 
_cell_angle_beta  104.035 
_cell_angle_gamma  90.000 
 
_shelx_F_squared_multiplier     1.000 
 
loop_ 
 _refln_index_h 
 _refln_index_k 
 _refln_index_l 
 _refln_F_squared_calc 
 _refln_F_squared_meas 
 _refln_F_squared_sigma 
 _refln_observed_status 
   4   0   0    12863.75    12885.43    183.66 o 
   6   0   0    11318.60    11225.52    562.49 o 
   8   0   0     3583.57     3723.24    189.67 o 
  10   0   0     1731.27     1912.31    212.21 o 
  12   0   0       32.39       60.11     46.88 o 
   2   1   0     3883.31     4091.68    130.06 o 
   3   1   0     6852.92     6385.60     37.05 o 
   4   1   0    11890.90    12317.22    241.51 o 
   5   1   0     4075.57     3713.57    179.92 o 
   6   1   0    18650.49    18732.23    273.27 o 
   7   1   0     2296.73     2486.89    117.11 o 
   8   1   0    18580.37    16930.39     27.35 o 
   9   1   0      561.52      676.11    153.71 o 
  10   1   0    10750.30     9755.57     88.02 o 
  11   1   0        5.75       41.29     59.67 o 
  12   1   0     5161.20     4880.32     38.70 o 
   1   2   0       25.92       51.26     30.90 o 
   3   2   0     5274.73     5308.13     79.90 o 
   4   2   0    16679.16    17124.46    128.43 o 
   5   2   0    25066.38    25066.04    322.34 o 
   6   2   0     1138.30     1451.96    125.80 o 
   7   2   0    10732.44     9886.19    226.92 o 
   8   2   0     1687.68     2038.83    168.67 o 
   9   2   0     6280.00     6838.77    330.49 o 
  10   2   0      168.09      394.75    135.51 o 
  11   2   0     4219.80     4170.70    612.06 o 
  12   2   0        7.83       25.84     56.22 o 
   2   3   0     1884.92     1931.75     61.87 o 
   4   3   0      968.41     1025.31     65.65 o 
   5   3   0    32211.60    31299.70    171.35 o 
   6   3   0     1504.70     1668.54     44.00 o 
   7   3   0    18907.38    18390.17    451.88 o 
   8   3   0     3594.94     3630.20    161.98 o 
   9   3   0      327.89      364.13    102.35 o 
  10   3   0     1621.61     1950.42    207.97 o 
  11   3   0       44.00      247.69    140.20 o 
  12   3   0       64.97      130.01    113.77 o 
   0   4   0    10442.36    10275.24    202.59 o 
   1   4   0       25.34       28.27     82.28 o 
   2   4   0    12783.13    14440.31    462.93 o 
   3   4   0     5652.61     5681.48    168.15 o 
   4   4   0     1726.74     1694.53    103.38 o 
   6   4   0       21.53       61.74    101.87 o 
   7   4   0    18271.72    17053.77    226.78 o 
   8   4   0      740.58      761.46     49.49 o 
   9   4   0    11430.83    11382.90    171.60 o 
  10   4   0      158.76      186.14     80.76 o 
  11   4   0     6355.50     5933.36    218.80 o 
  12   4   0       19.44      477.05    390.54 o 
   1   5   0     6912.65     6591.25    177.63 o 
   2   5   0     5776.10     6454.36    513.05 o 
   4   5   0    11444.74    11647.67    351.97 o 
   6   5   0      429.92      536.78     41.78 o 
   7   5   0     8891.02     8634.73    389.23 o 
   8   5   0      540.88      677.71     37.78 o 
   9   5   0      442.09      458.20    104.85 o 
  10   5   0     2142.86     2334.49    229.93 o 
  11   5   0       24.31      124.76    112.04 o 
  12   5   0      938.02     1845.22    469.66 o 
   1   6   0     4895.46     4723.15    196.85 o 
   2   6   0    20523.09    21282.27    183.66 o 
   3   6   0    12675.47    12702.73    351.13 o 
   4   6   0    17637.38    18511.34    440.84 o 
   5   6   0     8494.00     8766.83    424.68 o 
   6   6   0    10070.41    10140.58    393.19 o 
   7   6   0     3311.50     3179.49     69.59 o 
   8   6   0     1762.90     1693.79    121.44 o 
   9   6   0     5233.38     5027.93    105.67 o 
  10   6   0      464.22      644.49    183.98 o 
  11   6   0     2916.00     2715.58    199.83 o 
   1   7   0     1952.07     2097.27     69.76 o 
   2   7   0     6593.00     6616.99    116.28 o 
   4   7   0     6156.45     5863.94    308.43 o 
   5   7   0      834.39      857.89     81.40 o 
   6   7   0     9943.62    10080.99    302.04 o 
   7   7   0      483.94      616.64     93.21 o 
   8   7   0    10709.20    10619.05    240.88 o 
   9   7   0        4.51       58.60     34.42 o 
  10   7   0     6463.50     6927.69    242.45 o 
  11   7   0        1.45        0.95    141.42 o 
   1   8   0      388.99      449.78     72.75 o 
   3   8   0     1595.19     1797.36    125.00 o 
   4   8   0    35006.42    32420.56     26.19 o 
   5   8   0      488.07      445.56      5.55 o 
   6   8   0    12406.55    11993.60     99.89 o 
   7   8   0      118.07      211.95     86.18 o 
   8   8   0     1086.95     1144.48    123.02 o 
   9   8   0       33.69      112.23    170.87 o 
  10   8   0      376.92      551.98     29.26 o 
  11   8   0        2.15       48.07    117.59 o 
   1   9   0     7708.31     7455.50    403.34 o 
   2   9   0     5085.41     5062.73    126.17 o 
   3   9   0     3768.47     3655.46    127.89 o 
   4   9   0    12739.89    12877.12    241.61 o 
   5   9   0     6992.27     6481.13    479.57 o 
   6   9   0     5724.84     6035.60    212.24 o 
   7   9   0     3511.12     3665.29     67.81 o 
   8   9   0     6473.29     6016.26    379.68 o 
   9   9   0      320.66      359.58    187.17 o 
  10   9   0     5552.48     6721.93    519.71 o 
  11   9   0      125.11      233.24    135.22 o 
   1  10   0     1556.27     1695.89    118.07 o 
   2  10   0    16720.91    16922.93    258.16 o 
   3  10   0     4965.73     5161.04     81.79 o 
   4  10   0     8012.98     8618.72    411.88 o 
   5  10   0     4423.14     4146.58     32.59 o 
   6  10   0     1553.29     1623.82    139.78 o 
   7  10   0     6069.26     5724.67     38.73 o 
   8  10   0     1634.52     1689.28     81.44 o 
   9  10   0     4124.05     3972.12    142.24 o 
  10  10   0       50.65       99.76    107.58 o 
  11  10   0     3272.50     3282.40    177.98 o 
   1  11   0    39077.06    39029.96    415.28 o 
   2  11   0     3161.42     3358.91    129.02 o 
   3  11   0    16524.51    15259.37    260.12 o 
   4  11   0      256.59      383.25     75.06 o 
   5  11   0    17913.75    17824.39    233.07 o 
   6  11   0     2019.01     1927.69    164.79 o 
   7  11   0     6659.55     6140.82    228.73 o 
   8  11   0      448.06      586.94     75.72 o 
   9  11   0     1480.20     1664.11    113.39 o 
  10  11   0      488.41      483.38     11.27 o 
  11  11   0      177.92      549.44    259.86 o 
   0  12   0      910.68     1008.23    159.21 o 
   1  12   0     1220.33     1304.51     74.72 o 
   2  12   0      986.00      963.35    109.54 o 
   3  12   0     5516.27     5064.19    148.11 o 
   4  12   0     1552.97     1846.44     87.67 o 
   5  12   0     5296.54     5583.30    175.38 o 
   6  12   0       48.37      152.60    122.05 o 
   7  12   0     6829.97     6640.24    159.93 o 
   8  12   0       46.57      126.78    139.37 o 
   9  12   0     7392.98     8034.12    458.17 o 
  10  12   0      364.11      572.48    225.01 o 
   1  13   0    14321.10    13146.28    146.06 o 
   2  13   0      243.99      263.49      4.41 o 
   3  13   0    14127.87    13606.32    340.36 o 
   4  13   0     3233.13     3347.98    133.76 o 
   5  13   0     7521.29     7381.42    211.79 o 
   6  13   0     1337.32     1562.11    157.68 o 
   7  13   0     3857.00     3784.63    183.96 o 
   8  13   0     1667.24     1755.59    117.30 o 
   9  13   0      409.66      507.81    107.73 o 
  10  13   0     1524.80     1458.63    159.29 o 
   0  14   0    21381.29    19072.41    426.32 o 
   1  14   0      439.38      567.23     29.78 o 
   2  14   0    15319.60    14232.95     14.02 o 
   3  14   0      480.24      704.18    221.13 o 
   4  14   0     9633.48    10287.96    301.38 o 
   5  14   0     2316.33     2392.24     71.97 o 
   6  14   0     3802.15     3724.23    131.35 o 
   7  14   0     6484.44     6827.78    399.71 o 
   8  14   0      875.92     1081.69    173.07 o 
   9  14   0     1672.43     1721.65     94.52 o 
  10  14   0      600.74      648.48     87.75 o 
   1  15   0     1008.93     1086.95     79.01 o 
   2  15   0     1201.58     1306.10     77.56 o 
   3  15   0      229.38      206.02     75.32 o 
   4  15   0     4320.66     4001.62    130.26 o 
   5  15   0     1029.17     1262.85    108.22 o 
   6  15   0     4992.57     4830.43    279.70 o 
   7  15   0       25.56       65.61    196.87 o 
   8  15   0     5398.83     5406.85     88.75 o 
   9  15   0      124.21      158.82     65.55 o 
   0  16   0    15856.23    15195.76     20.17 o 
   1  16   0       53.54       36.32     46.43 o 
   2  16   0    15217.22    15817.30    417.02 o 
   3  16   0       14.09       37.04     44.28 o 
   4  16   0     9509.10     9041.32    471.16 o 
   5  16   0      563.32      615.48    128.04 o 
   6  16   0     2500.25     2169.84     95.86 o 
   7  16   0        4.21       36.46     81.71 o 
   8  16   0     1263.73     1255.78    194.01 o 
   9  16   0        5.66      113.84    233.46 o 
   1  17   0     3468.99     3438.53    104.48 o 
   2  17   0     1078.76     1022.35    109.74 o 
   3  17   0     3463.63     3151.32    101.52 o 
   4  17   0     3443.07     3416.10    180.04 o 
   5  17   0     4339.16     4131.83     85.04 o 
   6  17   0     4210.20     4048.17    124.47 o 
   7  17   0     2006.03     2092.78    123.46 o 
   8  17   0     1827.66     1791.51    153.47 o 
   0  18   0     3490.99     3819.21    350.90 o 
   1  18   0      828.94      988.42    155.67 o 
   2  18   0     4906.92     4821.29    271.44 o 
   3  18   0      251.17      224.52     24.35 o 
   4  18   0     1351.73     1518.72    190.57 o 
   5  18   0     2647.30     2467.45    111.92 o 
   6  18   0      311.87      357.52     16.81 o 
   7  18   0     1934.44     1911.33    155.82 o 
   8  18   0      142.75      126.85     10.39 o 
   1  19   0     8509.08     8966.53    223.73 o 
   2  19   0      277.28      207.39    198.70 o 
   3  19   0     7658.45     6955.04    115.98 o 
   4  19   0       22.99       67.74     72.55 o 
   5  19   0     3034.28     2883.31     69.16 o 
   6  19   0      492.82      359.83     13.25 o 
   7  19   0     2022.85     2178.16     96.95 o 
   0  20   0     1676.83     1917.65    367.94 o 
   1  20   0       23.15       40.39    165.49 o 
   2  20   0      227.44      332.17     92.95 o 
   3  20   0      318.36      372.69     31.38 o 
   4  20   0      267.37      287.44    122.75 o 
   5  20   0     2583.30     2281.51     56.01 o 
   6  20   0      443.59      510.27    138.31 o 
   7  20   0     2564.05     2600.71    115.31 o 
   1  21   0     5746.93     5711.27    238.59 o 
   2  21   0      288.29      254.66     61.57 o 
   3  21   0     2931.78     3237.01    215.53 o 
   4  21   0      543.39      604.61    124.65 o 
   5  21   0      945.39      873.98     83.67 o 
   6  21   0      113.94       78.75     26.85 o 
   0  22   0     4490.46     4706.57    346.48 o 
   1  22   0       98.29      156.37     33.61 o 
   2  22   0     2496.73     2633.03    201.64 o 
   3  22   0       56.36       34.08    331.97 o 
   4  22   0     2044.00     1811.31    340.49 o 
   5  22   0      382.30      375.52     11.36 o 
   1  23   0      484.70      484.59     55.29 o 
   2  23   0      192.52      401.08     93.41 o 
   3  23   0       12.03        2.84    213.63 o 
   4  23   0      888.12     1362.27    282.11 o 
   0  24   0     3446.36     3437.39    128.75 o 
   1  24   0        7.21      956.14    470.50 o 
   2  24   0     2303.88     2110.15      3.79 o 
 -11   0   1     3699.26     3875.77    239.35 o 
  -9   0   1     4011.39     4180.69    275.21 o 
  -7   0   1    11972.18    12341.37    617.82 o 
  -5   0   1     3114.01     3115.75    130.89 o 
  -3   0   1      130.72      160.79     16.40 o 
   1   0   1    27099.32    26117.90    301.11 o 
   3   0   1     2725.51     3014.77    245.99 o 
   5   0   1    27771.60    26949.08    409.91 o 
   7   0   1    31241.64    29660.37    426.01 o 
   9   0   1    11402.25    12075.01    591.36 o 
  11   0   1     7616.10     8154.30    726.73 o 
 -12   1   1      385.22      561.75     52.77 o 
 -11   1   1     1744.26     1759.24    193.53 o 
 -10   1   1      644.56      672.67    177.62 o 
  -9   1   1     3730.79     3523.89     23.78 o 
  -8   1   1     1046.21     1120.85     57.15 o 
  -7   1   1    17516.06    16625.79    119.59 o 
  -6   1   1      158.45      165.71     43.44 o 
  -4   1   1        2.02      144.19     86.06 o 
  -2   1   1     1721.30     1736.88    174.32 o 
   2   1   1      554.10      572.66    162.13 o 
   3   1   1     9494.52     9556.54    347.16 o 
   5   1   1     8991.71     9685.53    328.09 o 
   6   1   1     4880.41     4978.47    128.79 o 
   7   1   1     4034.20     4060.00    132.93 o 
   8   1   1      753.07     1099.27    113.74 o 
   9   1   1     1518.46     1694.12     74.10 o 
  10   1   1     1521.44     1867.73    187.17 o 
  11   1   1      466.72      718.59    131.31 o 
  12   1   1      675.54      725.16     78.45 o 
 -12   2   1      562.70      729.80    358.95 o 
 -11   2   1     3790.15     3595.43     59.30 o 
 -10   2   1     3331.91     3252.70    154.39 o 
  -9   2   1     3726.10     3236.64     32.68 o 
  -8   2   1     6330.46     5963.28    320.15 o 
  -7   2   1     2799.48     2673.81    103.93 o 
  -6   2   1    11563.13    11062.31    145.04 o 
  -5   2   1     5139.94     4789.92    141.80 o 
  -3   2   1      402.12      541.38     61.31 o 
  -1   2   1     2275.91     2240.73     78.16 o 
   1   2   1     5078.27     5619.24    320.58 o 
   2   2   1      820.89      968.01    134.73 o 
   4   2   1     5256.33     5557.36    103.95 o 
   5   2   1    13892.36    13808.61    244.58 o 
   6   2   1     3525.37     3590.98    126.04 o 
   7   2   1    21115.20    20074.62    295.05 o 
   8   2   1      595.79      683.17    101.30 o 
   9   2   1     5216.87     4759.66     37.57 o 
  10   2   1      105.86      325.10    116.44 o 
  11   2   1     3997.88     4954.51    362.51 o 
  12   2   1      796.98      893.76    343.76 o 
 -12   3   1     4836.14     5365.20    352.49 o 
 -11   3   1      103.60       97.35     59.31 o 
 -10   3   1     4421.53     4217.98     62.19 o 
  -9   3   1      755.24      783.27     98.88 o 
  -8   3   1     4684.01     4637.34    114.87 o 
  -7   3   1     7591.34     7061.28    305.18 o 
  -6   3   1      771.57      686.02     58.85 o 
  -5   3   1     3268.60     3114.13     63.90 o 
  -4   3   1     1557.23     1655.16     72.86 o 
  -3   3   1     7233.76     7249.21    199.10 o 
  -2   3   1     4327.71     4234.49     34.85 o 
  -1   3   1     3247.36     3083.90     73.63 o 
   0   3   1      256.22      268.69     14.39 o 
   5   3   1      961.35      916.88     92.09 o 
   6   3   1    21366.98    20787.31    981.07 o 
   7   3   1        1.88       49.44     59.35 o 
   8   3   1    11514.60    10532.92    682.45 o 
   9   3   1      579.05      868.69    184.42 o 
  10   3   1     7847.53     7774.34    205.44 o 
  11   3   1       75.95      104.68     97.20 o 
 -12   4   1      232.81      269.78    270.37 o 
 -11   4   1        7.88      116.12    222.24 o 
 -10   4   1     4796.20     5340.38    442.22 o 
  -9   4   1       60.98      241.89    102.96 o 
  -8   4   1     8912.53     8789.28    657.56 o 
  -7   4   1      198.20      359.83     88.93 o 
  -5   4   1        0.13       18.68     45.66 o 
  -3   4   1    13870.88    13791.83     48.28 o 
  -1   4   1     3693.03     3549.20     55.02 o 
   1   4   1      130.50      128.30     42.67 o 
   3   4   1      442.76      567.24     83.18 o 
   4   4   1    16913.87    16113.16    350.43 o 
   5   4   1       71.48      140.44     80.96 o 
   6   4   1     6434.58     6191.60     98.30 o 
   7   4   1      430.35      611.96     94.14 o 
   8   4   1      763.27      860.52    110.82 o 
   9   4   1      158.66      330.17     88.79 o 
  10   4   1      299.33      287.87     16.51 o 
  11   4   1       98.27       99.40     16.61 o 
 -12   5   1     2906.63     2699.90    130.60 o 
 -11   5   1      718.12      825.64     84.15 o 
 -10   5   1     5059.96     4660.00    205.70 o 
  -9   5   1     2642.21     2682.13     98.88 o 
  -8   5   1     5563.52     5002.63    182.88 o 
  -7   5   1     2797.40     2570.25    150.33 o 
  -6   5   1     3340.08     3372.46    173.99 o 
  -5   5   1     4225.25     4001.86     76.44 o 
  -4   5   1     7956.94     7804.96    338.28 o 
  -3   5   1    24409.46    25259.26    395.08 o 
  -2   5   1       57.31      180.52     85.23 o 
   0   5   1    13244.66    13506.17    235.35 o 
   1   5   1    14186.39    13280.85    119.76 o 
   2   5   1     5517.65     5530.35    100.49 o 
   3   5   1     1835.58     1698.04     82.17 o 
   5   5   1       50.13       75.51     54.28 o 
   6   5   1    20446.70    18942.25     69.13 o 
   7   5   1      870.18      911.90     49.20 o 
   8   5   1    13135.69    13383.59    448.02 o 
   9   5   1        2.91       11.87     31.81 o 
  10   5   1     7525.30     7077.39    125.48 o 
  11   5   1       54.13      287.02    238.35 o 
 -12   6   1      425.53      380.41    126.97 o 
 -11   6   1     2017.54     2241.57    210.79 o 
 -10   6   1     1180.04     1271.66    242.26 o 
  -9   6   1     7682.34     7674.57    272.69 o 
  -8   6   1     2797.30     2561.56    167.20 o 
  -7   6   1     3795.63     3439.44    179.41 o 
  -6   6   1    12766.35    13225.77    274.73 o 
  -5   6   1      502.53      882.32    129.50 o 
  -4   6   1    21851.67    21025.08    305.93 o 
  -3   6   1     2399.19     2154.31    118.29 o 
  -2   6   1    25211.69    25745.22    412.44 o 
  -1   6   1     9748.59     9388.57    941.09 o 
   0   6   1    14984.21    13957.48     35.82 o 
   1   6   1     1786.32     1704.33     70.74 o 
   2   6   1    18016.42    17451.81    178.78 o 
   3   6   1     1249.07     1210.81     62.32 o 
   4   6   1    20952.75    22073.38    297.89 o 
   5   6   1    26292.99    26600.39    345.85 o 
   6   6   1      239.43      403.67     64.44 o 
   7   6   1     9388.11     8346.26    309.79 o 
   8   6   1       50.14       76.60     83.82 o 
   9   6   1     7951.60     7710.16    312.82 o 
  10   6   1      187.18      480.09    200.95 o 
  11   6   1     2868.07     2933.96    155.89 o 
 -11   7   1     1599.75     1737.52    277.94 o 
 -10   7   1      427.15      395.31     64.53 o 
  -9   7   1     3140.04     2888.51    144.47 o 
  -8   7   1      625.33      705.14     29.40 o 
  -7   7   1    16533.33    15642.72    610.85 o 
  -6   7   1      828.45      799.66     51.87 o 
  -5   7   1    37635.79    35596.10   1061.38 o 
  -4   7   1     2414.53     2645.46     84.04 o 
  -2   7   1      661.37      697.73     33.26 o 
   0   7   1     6885.27     6429.44    124.59 o 
   2   7   1    10650.87    10068.94    184.31 o 
   3   7   1    38240.40    36898.35     29.03 o 
   4   7   1      122.07      139.62     81.30 o 
   5   7   1     3745.34     3388.07     87.94 o 
   6   7   1      805.45     1050.84    117.36 o 
   7   7   1      112.23      100.94     40.39 o 
   8   7   1     1121.33     1176.36    103.12 o 
   9   7   1       29.51      159.59     93.58 o 
  10   7   1     1171.21     1155.07    145.90 o 
  11   7   1       29.27      305.21    262.39 o 
 -11   8   1     3730.07     3719.83    189.44 o 
 -10   8   1       11.85      274.23    101.80 o 
  -9   8   1     9561.69     9451.19    334.03 o 
  -8   8   1     2054.54     2130.81     99.57 o 
  -7   8   1     4854.64     4572.03    130.75 o 
  -6   8   1      688.54      572.08     66.47 o 
  -5   8   1     1368.61     1482.18    147.68 o 
  -4   8   1      145.32      160.89     26.64 o 
  -3   8   1     3341.44     3483.85     72.16 o 
  -2   8   1      322.56      345.20     20.10 o 
  -1   8   1     4311.23     4316.64    117.79 o 
   0   8   1     3188.26     3155.28    143.83 o 
   1   8   1    15662.85    14928.26    121.43 o 
   2   8   1      412.66      346.75     50.75 o 
   3   8   1    10142.12     9824.27     88.12 o 
   4   8   1      363.81      395.39    153.11 o 
   5   8   1    15810.69    15008.40    311.93 o 
   6   8   1      153.36      161.03     81.03 o 
   7   8   1    18984.17    19223.08    277.29 o 
   8   8   1        5.50        4.73      4.73 o 
   9   8   1     9045.68     9795.82    296.37 o 
  10   8   1       36.08       32.19    111.68 o 
  11   8   1     4493.02     4441.95    969.56 o 
 -11   9   1     1233.51     1037.25     72.95 o 
 -10   9   1      321.62      338.92     18.45 o 
  -9   9   1     4370.05     4144.59    137.73 o 
  -8   9   1      408.74      547.33    113.90 o 
  -7   9   1    12443.76    12861.65    344.24 o 
  -6   9   1       13.34      155.62    100.11 o 
  -5   9   1    16940.54    15897.98    704.04 o 
  -4   9   1     1099.81     1165.18     42.48 o 
  -3   9   1    36596.03    34678.39     52.38 o 
  -2   9   1       36.63       29.17     14.40 o 
  -1   9   1    22907.19    21221.99     55.85 o 
   0   9   1     4843.32     4804.25    145.74 o 
   2   9   1     2062.83     1971.68     75.79 o 
   3   9   1    10978.88    10436.22    344.93 o 
   4   9   1      428.66      469.07    109.52 o 
   5   9   1      418.21      721.16     88.58 o 
   6   9   1     7790.83     7654.04    121.51 o 
   7   9   1      135.06      252.39    144.79 o 
   8   9   1     3429.86     3190.83    298.00 o 
   9   9   1      129.51      154.10     28.53 o 
  10   9   1     1066.90     1153.65    225.47 o 
  11   9   1      421.95      404.23     57.74 o 
 -11  10   1     1358.57     1237.30    251.03 o 
 -10  10   1     2268.15     2472.11    302.57 o 
  -9  10   1     3820.50     3492.71     50.88 o 
  -8  10   1     4317.33     4317.65    190.52 o 
  -7  10   1     1032.88     1042.75     85.58 o 
  -6  10   1     9291.92    10027.93    466.58 o 
  -5  10   1      610.92      539.20     44.47 o 
  -4  10   1    21357.41    21039.60    160.62 o 
  -3  10   1       67.98      150.17     41.81 o 
  -2  10   1     9717.39     9240.80     94.23 o 
  -1  10   1     6327.10     6229.70    118.88 o 
   0  10   1    31013.92    31166.53    418.43 o 
   1  10   1     4618.01     4463.77    117.49 o 
   2  10   1     7509.03     7184.92    274.01 o 
   3  10   1     4590.54     4211.02    101.66 o 
   4  10   1     3791.57     3895.79     88.79 o 
   5  10   1     5315.51     5019.87     46.28 o 
   6  10   1     4954.02     4747.80    120.00 o 
   7  10   1     4636.18     4440.55    160.46 o 
   8  10   1      743.76      882.10    132.31 o 
   9  10   1     4016.59     4020.86    113.58 o 
  10  10   1        2.95       23.38     23.20 o 
 -11  11   1       12.82       19.88    206.15 o 
 -10  11   1     2182.35     2328.84    138.27 o 
  -9  11   1       92.31      133.31    217.34 o 
  -8  11   1     1243.49     1536.83    112.18 o 
  -7  11   1      255.87      375.82     80.21 o 
  -6  11   1     2181.95     2254.48    140.85 o 
  -5  11   1      923.49      939.74    103.82 o 
  -4  11   1     1549.38     1803.30    144.19 o 
  -3  11   1     3002.58     2756.59    155.64 o 
  -2  11   1      119.34      135.92     43.24 o 
  -1  11   1     4216.73     4473.78     97.57 o 
   0  11   1    14481.46    14101.71    448.09 o 
   1  11   1       99.41      202.81    129.93 o 
   2  11   1    11443.46    10990.03    272.16 o 
   3  11   1      453.03      770.23    140.20 o 
   4  11   1    11111.33    11071.74    314.61 o 
   5  11   1       99.11      165.33     71.55 o 
   6  11   1     9300.26     9343.56    154.77 o 
   7  11   1      318.08      560.83    137.37 o 
   8  11   1    11094.47    11459.99    185.38 o 
   9  11   1      180.35      429.65    234.84 o 
  10  11   1     4341.36     4046.36    231.44 o 
 -10  12   1     3084.46     3106.14    271.01 o 
  -9  12   1        5.32       37.06     48.25 o 
  -8  12   1     7306.29     7172.27    614.31 o 
  -7  12   1      107.97      162.56     83.73 o 
  -6  12   1     9293.96     9090.50    260.40 o 
  -5  12   1       51.25      245.80    115.02 o 
  -4  12   1    28867.24    28346.37    422.53 o 
  -3  12   1      205.23      247.19     52.81 o 
  -2  12   1    29163.88    27867.36    168.82 o 
  -1  12   1      376.44      405.57     99.47 o 
   1  12   1      623.21      616.70     56.87 o 
   2  12   1     9821.60     9220.99    352.71 o 
   3  12   1      111.07      129.60     71.60 o 
   4  12   1     6242.86     6227.23    111.08 o 
   5  12   1      451.39      479.31     33.20 o 
   6  12   1     1519.16     1522.90     51.30 o 
   7  12   1      146.23      385.36     80.43 o 
   8  12   1      241.98      268.66     84.66 o 
   9  12   1      200.50      386.39    185.73 o 
  10  12   1      673.13      643.46    181.10 o 
 -10  13   1     3248.66     3159.76    134.91 o 
  -9  13   1      518.46      502.02     24.48 o 
  -8  13   1     2001.61     1736.05     57.59 o 
  -7  13   1     1225.63     1242.28    133.86 o 
  -6  13   1     1343.69     1242.15    252.62 o 
  -5  13   1     7617.44     7591.56    106.61 o 
  -4  13   1      104.85      191.79     97.33 o 
  -3  13   1     4458.53     4108.72    112.64 o 
  -2  13   1       42.49       36.94     43.20 o 
  -1  13   1     2494.69     2515.50     79.16 o 
   0  13   1     3903.08     3615.63     73.67 o 
   1  13   1     3698.33     3415.88    145.86 o 
   2  13   1    14075.18    14220.13    534.61 o 
   3  13   1     9273.43     9422.32    109.17 o 
   4  13   1     8955.33     9529.24    389.34 o 
   5  13   1     1649.06     1669.43    102.26 o 
   6  13   1    10083.42    10036.12    181.12 o 
   7  13   1      577.58      866.27    140.64 o 
   8  13   1     4518.91     4118.10    151.97 o 
   9  13   1       93.66      165.43    205.21 o 
  10  13   1     2757.08     3148.13    193.19 o 
 -10  14   1      223.49      247.17    196.71 o 
  -9  14   1     2154.58     2043.03    143.75 o 
  -8  14   1     2375.88     2537.37    131.14 o 
  -7  14   1     1384.92     1479.02    177.99 o 
  -6  14   1     2637.13     2588.44    179.72 o 
  -5  14   1      467.44      511.35    138.39 o 
  -4  14   1     3173.02     2951.60    182.69 o 
  -3  14   1        2.24      141.74     84.26 o 
  -2  14   1     5917.30     5905.05     80.28 o 
  -1  14   1      209.63      232.00     68.46 o 
   0  14   1     9362.24     9283.89    237.31 o 
   1  14   1     8106.97     8314.53    430.33 o 
   2  14   1     2923.02     3183.60    131.45 o 
   3  14   1     7337.72     7234.66    334.38 o 
   4  14   1     1763.31     1926.00    156.30 o 
   5  14   1     6564.54     6540.79    115.33 o 
   6  14   1        2.97       37.63     91.81 o 
   7  14   1     3395.79     3265.29    104.60 o 
   8  14   1       67.53       99.25    133.56 o 
   9  14   1     2394.64     2236.89     54.42 o 
  -9  15   1     2200.40     2030.97     21.73 o 
  -8  15   1      272.24      386.33    169.04 o 
  -7  15   1     7257.14     7715.80    407.23 o 
  -6  15   1     1560.66     1654.21     95.59 o 
  -5  15   1    11976.50    11621.12    168.68 o 
  -4  15   1      829.84     1066.38    138.82 o 
  -3  15   1    15654.86    16300.67    258.71 o 
  -2  15   1       73.81       83.77      7.14 o 
  -1  15   1    11655.02    10529.85    104.56 o 
   0  15   1       21.63       61.99    110.11 o 
   1  15   1    13594.59    14647.99    191.89 o 
   2  15   1      834.05      820.49    118.33 o 
   3  15   1     9878.70    10293.54    361.18 o 
   4  15   1      206.17      237.88     73.80 o 
   5  15   1     3328.27     3413.65    118.85 o 
   6  15   1      676.41      633.76    135.83 o 
   7  15   1      681.84      625.42     61.40 o 
   8  15   1      160.31      220.16    142.83 o 
   9  15   1      177.91      205.75     53.33 o 
  -9  16   1     2492.13     2341.28     93.16 o 
  -8  16   1      157.30      225.21    222.07 o 
  -7  16   1     1718.61     1787.41    159.56 o 
  -6  16   1      408.49      419.96     53.76 o 
  -5  16   1     1131.39     1456.01    147.94 o 
  -4  16   1      451.46      410.61     43.99 o 
  -3  16   1       25.11      187.95     63.72 o 
  -2  16   1      242.62      391.08     23.96 o 
  -1  16   1     1575.02     1677.92     51.72 o 
   0  16   1      509.50      692.73    110.75 o 
   1  16   1     4231.74     3843.32    164.56 o 
   2  16   1     1034.68     1185.75    113.53 o 
   3  16   1    10006.71     9870.97    317.36 o 
   4  16   1      562.12      556.23    154.88 o 
   5  16   1     8933.08     8679.96    173.67 o 
   6  16   1      660.95      885.95    123.80 o 
   7  16   1     4228.45     4165.58    228.44 o 
   8  16   1       50.19      227.94    184.11 o 
   9  16   1     4055.58     3966.93    110.76 o 
  -9  17   1      584.88      531.11    142.28 o 
  -8  17   1      499.63      557.46    134.23 o 
  -7  17   1     2790.98     2674.10    195.30 o 
  -6  17   1      236.40      251.49     92.41 o 
  -5  17   1     7904.69     7325.54    254.78 o 
  -4  17   1      137.45      288.69     54.60 o 
  -3  17   1     7976.58     8006.78    397.40 o 
  -2  17   1      116.27      194.98     75.87 o 
  -1  17   1     6137.35     6065.37    166.97 o 
   0  17   1      409.43      579.97     33.55 o 
   1  17   1     2741.69     2199.45    169.95 o 
   2  17   1      694.19      651.78     14.47 o 
   3  17   1     5916.56     5913.75    146.79 o 
   4  17   1     2336.63     2259.83     65.50 o 
   5  17   1     1848.30     2004.13    155.91 o 
   6  17   1     1451.16     1351.76     78.12 o 
   7  17   1       18.83       32.59     17.66 o 
   8  17   1     1693.25     1554.80    171.67 o 
  -8  18   1     1991.49     2300.19    215.69 o 
  -7  18   1      686.78      862.51    170.59 o 
  -6  18   1     4044.22     4564.60    180.73 o 
  -5  18   1      810.45      702.64    188.15 o 
  -4  18   1     4686.90     5189.64    282.08 o 
  -3  18   1       71.81       88.90    109.18 o 
  -2  18   1     5899.74     5883.90    162.39 o 
  -1  18   1      188.85      339.59     40.84 o 
   0  18   1     7505.56     6882.26    161.74 o 
   1  18   1      271.88      265.55     74.61 o 
   2  18   1     5269.20     5047.60     98.23 o 
   3  18   1     1845.19     1796.60    114.64 o 
   4  18   1     2319.26     2776.83    214.96 o 
   5  18   1     2323.14     2550.55    240.42 o 
   6  18   1     1041.87     1046.67    277.27 o 
   7  18   1     1562.35     1845.64    268.07 o 
   8  18   1       24.48      348.34    260.49 o 
  -8  19   1      928.37      804.13     55.66 o 
  -7  19   1      168.11      273.25     65.90 o 
  -6  19   1      369.21      459.16    154.81 o 
  -5  19   1      139.64      158.45    129.47 o 
  -4  19   1      274.93      742.61    296.63 o 
  -3  19   1      653.58      995.26    192.96 o 
  -2  19   1      723.06      745.79     60.31 o 
  -1  19   1      255.58      172.29      3.15 o 
   0  19   1      619.88      755.90    198.84 o 
   1  19   1      110.32      208.64     32.98 o 
   2  19   1     1827.97     1823.72    204.89 o 
   3  19   1       14.11      253.63    116.69 o 
   4  19   1     4845.93     4628.82    109.01 o 
   5  19   1        3.00        8.24    179.71 o 
   6  19   1     4193.33     4193.19    278.17 o 
   7  19   1        8.67       10.41     59.78 o 
  -7  20   1       55.01       52.07    156.77 o 
  -6  20   1     2554.62     2631.48    183.50 o 
  -5  20   1        0.92       45.72     39.92 o 
  -4  20   1     4178.31     4021.13     62.48 o 
  -3  20   1      204.36      541.40    234.78 o 
  -2  20   1     9382.83     8548.47    125.71 o 
  -1  20   1      144.63      430.79    191.53 o 
   0  20   1     6635.27     6187.26     79.78 o 
   1  20   1      471.94      449.36      2.84 o 
   2  20   1     5090.20     4974.40    151.77 o 
   3  20   1      471.72      593.67    202.65 o 
   4  20   1      940.18      970.42     67.58 o 
   5  20   1        5.54        3.79    120.70 o 
   6  20   1      163.78      314.14    103.50 o 
  -6  21   1      459.67      405.98    168.98 o 
  -5  21   1      698.86      611.50    277.44 o 
  -4  21   1      154.51      198.37    266.81 o 
  -3  21   1     1768.99     2041.84     60.59 o 
  -2  21   1        7.45       13.25    176.37 o 
  -1  21   1     2066.62     1833.47    103.05 o 
   0  21   1      448.90      459.10     95.46 o 
   1  21   1     1854.72     2133.63     90.60 o 
   2  21   1     1135.77     1013.16     33.49 o 
   3  21   1      816.17     1144.30    212.65 o 
   4  21   1     1374.33     1556.02    334.18 o 
   5  21   1      541.48      508.42     60.94 o 
   6  21   1     2501.80     2425.34    149.58 o 
  -5  22   1      296.50      376.97     50.32 o 
  -4  22   1      343.36      333.07     32.86 o 
  -3  22   1      201.05      235.72     92.71 o 
  -2  22   1     2765.02     2867.80     57.75 o 
  -1  22   1      197.59      183.66    336.07 o 
   0  22   1     2295.34     2356.56    185.12 o 
   1  22   1     1081.74     1139.35    189.07 o 
   2  22   1      373.56      439.54    182.55 o 
   3  22   1     1341.46     1433.68    125.30 o 
   4  22   1       27.96      106.97     25.56 o 
   5  22   1     1419.02     1824.88    456.93 o 
  -4  23   1        1.61      281.00    219.31 o 
  -3  23   1     2936.48     3042.94    190.28 o 
  -2  23   1       39.07      132.53    352.80 o 
  -1  23   1     4013.21     3953.96    357.84 o 
   0  23   1       39.71       42.60    195.70 o 
   1  23   1     2845.30     2578.87    122.28 o 
   2  23   1      102.09      322.27    191.23 o 
   3  23   1     1562.10     1722.32    103.19 o 
   4  23   1       35.69       34.08    174.19 o 
  -2  24   1       53.52      351.85    455.98 o 
  -1  24   1       22.20       40.08     20.83 o 
   0  24   1      513.05      685.71    416.22 o 
   1  24   1      877.25      849.95     65.56 o 
   2  24   1       38.52       30.29     56.80 o 
 -12   0   2     1479.79     1553.50     60.27 o 
 -10   0   2    11895.11    11642.95    179.87 o 
  -6   0   2    22622.91    23658.45    242.19 o 
   0   0   2    24354.79    23398.71     92.22 o 
   2   0   2      544.33      723.32    233.22 o 
   4   0   2     4382.70     4280.36    109.66 o 
   6   0   2       24.30       40.71    303.98 o 
   8   0   2     2024.90     2006.00     39.44 o 
  10   0   2     2308.82     2682.91    161.50 o 
 -12   1   2     1352.25     1239.20    150.24 o 
 -11   1   2      456.27      582.81     56.01 o 
 -10   1   2      653.52      659.77    180.95 o 
  -9   1   2     1472.08     1763.85    136.82 o 
  -8   1   2      737.20      848.21     67.05 o 
  -7   1   2     3470.68     3408.22    178.31 o 
  -6   1   2       30.35      109.23     61.67 o 
  -5   1   2     6267.97     6635.49    264.09 o 
  -4   1   2     5072.83     5648.21    156.11 o 
  -3   1   2    13995.02    14613.62    346.33 o 
  -1   1   2     3527.89     3640.25    133.09 o 
   0   1   2    38907.71    38246.80    173.91 o 
   1   1   2    10632.45    10780.79    136.76 o 
   2   1   2     8697.56     8944.54    578.13 o 
   3   1   2     3165.27     3086.53     76.60 o 
   5   1   2      161.02      137.94     98.75 o 
   7   1   2      690.32      643.12     36.72 o 
   8   1   2    17038.20    15792.67    157.15 o 
   9   1   2      724.57      880.06    107.63 o 
  10   1   2     4913.84     4515.64     43.63 o 
  11   1   2      457.48      692.25    129.72 o 
 -12   2   2     1606.10     1617.74    113.58 o 
 -11   2   2      619.08      585.05     98.17 o 
 -10   2   2     6027.31     5605.19     43.27 o 
  -9   2   2      770.13      731.55    100.95 o 
  -8   2   2     7882.92     8010.66    445.11 o 
  -7   2   2        6.81      168.17     90.97 o 
  -6   2   2     6727.64     6433.28    169.35 o 
  -5   2   2     1516.16     1681.93     91.79 o 
  -3   2   2      834.76     1183.33     89.66 o 
  -2   2   2     6354.27     6241.60    311.95 o 
  -1   2   2     1888.37     2090.69    165.66 o 
   2   2   2     1444.00     1419.67     83.38 o 
   4   2   2      978.27     1062.09    125.98 o 
   6   2   2     1358.79     1511.99    132.01 o 
   7   2   2    10152.93    10058.30    411.97 o 
   8   2   2      531.70      660.76     79.54 o 
   9   2   2     3947.69     3763.10    175.20 o 
  10   2   2      849.23      862.20     42.86 o 
  11   2   2     2044.87     2349.27     96.00 o 
 -12   3   2      458.48      491.49     86.46 o 
 -11   3   2     5407.38     5358.26    188.57 o 
 -10   3   2      255.75      465.18     66.77 o 
  -9   3   2     9557.02     9738.59    247.70 o 
  -8   3   2       97.61      179.59    111.45 o 
  -7   3   2    22946.57    22678.37    233.67 o 
  -6   3   2        8.05       27.74     20.65 o 
  -4   3   2      865.97      972.66    110.88 o 
  -2   3   2     5883.32     6121.78     87.80 o 
   0   3   2     5562.75     5445.82     73.22 o 
   1   3   2     1849.40     1786.25    230.23 o 
   2   3   2     2979.73     2969.16     16.44 o 
   3   3   2     4854.17     4785.66     80.39 o 
   4   3   2     1989.75     2223.88    150.93 o 
   5   3   2      228.91      246.09     62.82 o 
   6   3   2     3434.67     3721.68    117.20 o 
   7   3   2      472.33      494.94    103.21 o 
   8   3   2     3318.93     3667.94     97.88 o 
   9   3   2     2741.16     2569.46     65.00 o 
  10   3   2      294.40      490.70    119.46 o 
  11   3   2     2656.03     2513.87    176.40 o 
 -12   4   2       25.48       27.45    135.83 o 
 -11   4   2     1266.00     1213.06    166.02 o 
 -10   4   2      624.68      676.42    111.98 o 
  -9   4   2     1540.19     1734.12    135.96 o 
  -8   4   2       54.80      121.91     54.85 o 
  -7   4   2      216.31      573.66    130.55 o 
  -6   4   2     2400.86     2370.14    193.37 o 
  -5   4   2     7370.08     6695.94     19.64 o 
  -4   4   2     4031.75     4114.56     73.01 o 
  -3   4   2    26844.65    26008.40     99.09 o 
  -2   4   2      150.61      185.54     74.14 o 
  -1   4   2     7311.51     7210.81    142.63 o 
   0   4   2     9658.40     9319.66    724.76 o 
   2   4   2     1370.94     1387.72    173.46 o 
   4   4   2     3450.69     3715.97    104.28 o 
   6   4   2     1133.22     1129.50    130.31 o 
   7   4   2    16128.06    14912.82    283.13 o 
   8   4   2        2.00       30.00     41.49 o 
   9   4   2     3831.13     3903.91    161.15 o 
  10   4   2       56.87       97.49    151.59 o 
  11   4   2     2466.93     2347.06    175.40 o 
 -12   5   2      369.47      831.62    175.43 o 
 -11   5   2     4112.19     3744.50     70.07 o 
 -10   5   2        8.75       89.49     32.92 o 
  -9   5   2    10464.77     9812.54    558.54 o 
  -8   5   2      421.93      465.73    131.88 o 
  -7   5   2    22890.09    21609.50    118.02 o 
  -6   5   2      191.79      235.03     34.15 o 
  -5   5   2    19774.61    20746.39    226.26 o 
  -4   5   2     2077.00     2003.61     81.88 o 
  -3   5   2    25308.75    25993.88    411.49 o 
  -2   5   2     1409.54     1629.87     97.56 o 
  -1   5   2    12524.11    12832.22     51.12 o 
   0   5   2     7593.78     7753.52    390.93 o 
   1   5   2    38895.87    39010.70    146.42 o 
   2   5   2    14298.06    15379.05    696.91 o 
   3   5   2     5269.24     5581.82    162.88 o 
   4   5   2     7661.50     7235.00    229.47 o 
   5   5   2     2906.67     2671.01    201.89 o 
   6   5   2     3368.51     3471.72    144.26 o 
   7   5   2      141.70      236.51     48.61 o 
   8   5   2     1105.81     1153.57     45.82 o 
   9   5   2     3245.63     3213.61    133.57 o 
  10   5   2      847.09     1084.09    251.12 o 
  11   5   2     2168.85     2249.24     67.33 o 
 -12   6   2     1139.02     1015.47    199.04 o 
 -11   6   2     1100.20     1292.22    252.76 o 
 -10   6   2     8118.76     8038.66    523.23 o 
  -9   6   2     3092.68     3316.53    121.20 o 
  -8   6   2    13154.24    12695.21    275.38 o 
  -7   6   2       41.16      284.81    119.42 o 
  -6   6   2    18007.77    17602.01    190.05 o 
  -5   6   2     2461.47     2537.56     56.61 o 
  -4   6   2    20390.35    21227.44    450.93 o 
  -3   6   2     7042.45     7713.13    605.08 o 
  -2   6   2    19735.97    18916.83      8.20 o 
  -1   6   2     8696.87     9045.91    694.56 o 
   0   6   2     6988.01     6676.01    334.59 o 
   1   6   2    15699.70    16876.19    262.95 o 
   2   6   2     1036.71     1004.48     59.97 o 
   4   6   2     1606.71     1498.53     92.35 o 
   5   6   2    17289.02    16433.51     59.15 o 
   6   6   2       74.34      111.37     16.60 o 
   7   6   2     8104.87     8477.34    356.00 o 
   8   6   2      514.41      657.40    151.72 o 
   9   6   2     2147.91     2457.32    114.75 o 
  10   6   2     1111.24     1083.93    155.10 o 
  11   6   2      694.04      647.65    104.92 o 
 -12   7   2     1985.55     1890.49    182.15 o 
 -11   7   2      184.48      450.38    133.97 o 
 -10   7   2      630.52      572.42    125.58 o 
  -9   7   2       35.38       41.83     14.42 o 
  -8   7   2      372.97      519.45    159.10 o 
  -7   7   2     4700.72     4480.31     51.06 o 
  -6   7   2     2698.76     2460.44    127.74 o 
  -5   7   2     3039.43     3263.44     89.35 o 
  -4   7   2     6343.54     6309.29    348.17 o 
  -3   7   2     1020.27      962.70    172.14 o 
  -2   7   2    11126.48    10837.62    230.36 o 
  -1   7   2     2035.89     2028.59    157.19 o 
   1   7   2      771.38      728.00     56.79 o 
   3   7   2     2772.47     2790.96     83.22 o 
   5   7   2      345.23      300.13     21.59 o 
   6   7   2    12501.12    12450.22    415.30 o 
   7   7   2     1405.80     1832.36    121.17 o 
   8   7   2     5874.88     5610.94    116.85 o 
   9   7   2      729.91      708.74     28.71 o 
  10   7   2     4335.57     4504.98    223.26 o 
  11   7   2      709.87      700.15    264.28 o 
 -11   8   2       30.18      457.04     99.84 o 
 -10   8   2     6974.72     6834.54    301.07 o 
  -9   8   2      220.49      250.43     55.10 o 
  -8   8   2    17983.11    17332.62    201.54 o 
  -7   8   2      262.43      319.81     66.78 o 
  -6   8   2    25160.85    24880.46    486.91 o 
  -5   8   2       16.09      209.07     82.51 o 
  -4   8   2    33904.12    34209.15    278.17 o 
  -3   8   2      258.13      245.86     51.87 o 
  -1   8   2      507.64      573.88     19.73 o 
   0   8   2    17405.88    17447.85    119.91 o 
   1   8   2      182.33      165.87     32.63 o 
   2   8   2     4727.10     4689.81     90.16 o 
   3   8   2     1585.69     1706.10     76.76 o 
   4   8   2      337.62      442.59     85.78 o 
   5   8   2      431.65      523.75     74.20 o 
   6   8   2     1667.62     1950.66    103.21 o 
   7   8   2      317.00      492.67    126.93 o 
   8   8   2      745.52      932.50    198.29 o 
   9   8   2       64.07      248.33    131.50 o 
  10   8   2     2230.57     2209.91    252.95 o 
  11   8   2       54.26      524.24    214.33 o 
 -11   9   2     1196.79     1140.11    112.49 o 
 -10   9   2      946.40      871.93     32.98 o 
  -9   9   2     3290.31     3237.51    244.86 o 
  -8   9   2      270.34      253.85     64.04 o 
  -7   9   2     5271.99     5333.28     67.49 o 
  -6   9   2       96.14       78.50     88.76 o 
  -5   9   2     6622.17     6341.77    612.36 o 
  -4   9   2      291.42      342.17     99.62 o 
  -3   9   2     7425.28     7106.61    413.01 o 
  -2   9   2    10212.98    10149.61    431.66 o 
  -1   9   2     7125.85     7147.72    124.24 o 
   0   9   2    47554.41    46085.86    179.55 o 
   1   9   2     2212.82     2102.01     92.85 o 
   2   9   2    25244.16    24139.34    410.54 o 
   3   9   2     1375.29     1432.89    108.90 o 
   4   9   2    12606.66    11598.15    286.60 o 
   5   9   2       16.55      198.40    132.10 o 
   6   9   2    12576.57    11976.19    153.05 o 
   7   9   2      392.11      519.94     82.95 o 
   8   9   2     7708.80     7733.93    505.65 o 
   9   9   2      138.69      245.03     73.90 o 
  10   9   2     2811.10     3105.09    157.92 o 
 -11  10   2      198.81      317.46    109.64 o 
 -10  10   2     2455.78     2591.43    133.04 o 
  -9  10   2      319.21      316.40    102.25 o 
  -8  10   2     2951.75     2823.55    124.73 o 
  -7  10   2      134.34      142.99     37.82 o 
  -6  10   2    12445.87    12144.54    320.04 o 
  -5  10   2     1905.26     1938.78    107.60 o 
  -4  10   2    11355.46    11508.74    289.53 o 
  -3  10   2    11884.97    11729.02    274.09 o 
  -2  10   2     7682.87     7740.45    127.95 o 
  -1  10   2    11634.95    11006.74     94.84 o 
   0  10   2     1932.78     2198.45    185.14 o 
   1  10   2    13639.84    13466.83    323.88 o 
   2  10   2     1118.88     1384.14    135.44 o 
   3  10   2     7473.00     6740.98    953.08 o 
   4  10   2        0.41       33.76     48.93 o 
   5  10   2    20198.14    19168.19    275.01 o 
   6  10   2      121.98      112.74     50.19 o 
   7  10   2    12888.07    11975.66    369.07 o 
   8  10   2     1255.63     1292.95    171.69 o 
   9  10   2     1487.26     1259.24     81.41 o 
  10  10   2     1311.06     1597.72    141.95 o 
 -11  11   2     3014.37     2925.39    155.82 o 
 -10  11   2       87.05      386.00    113.43 o 
  -9  11   2     6167.73     5796.47    112.18 o 
  -8  11   2      150.52      381.64    101.29 o 
  -7  11   2    11610.63    11727.39    459.16 o 
  -6  11   2       40.48      192.77    128.72 o 
  -5  11   2    27555.17    26399.74    397.60 o 
  -4  11   2        5.51       56.61    149.50 o 
  -3  11   2    19278.33    19598.24    627.96 o 
  -2  11   2      449.93      392.84    191.36 o 
  -1  11   2     7320.56     7698.13    400.70 o 
   0  11   2     4736.87     5142.29    129.97 o 
   1  11   2    12807.51    12508.12    552.26 o 
   2  11   2     3673.27     3329.31     94.15 o 
   3  11   2     5690.88     5958.70    100.00 o 
   4  11   2      892.06     1339.17    122.94 o 
   5  11   2       37.50      112.44     70.36 o 
   6  11   2       33.13      160.50     54.30 o 
   7  11   2      861.33      938.27    157.13 o 
   8  11   2      230.17      651.27    382.44 o 
   9  11   2     2094.50     2037.65    114.93 o 
  10  11   2       66.39       68.16    113.97 o 
 -11  12   2     2152.63     2092.62    110.41 o 
 -10  12   2      277.80      616.82    188.13 o 
  -9  12   2      739.66      837.61     44.30 o 
  -8  12   2       46.92       83.45     68.86 o 
  -7  12   2      139.54      133.72    204.83 o 
  -6  12   2       15.71      105.09    151.09 o 
  -5  12   2      118.46      242.76    118.74 o 
  -4  12   2      829.18      897.65    106.76 o 
  -3  12   2     5138.37     5106.46    126.50 o 
  -2  12   2       80.66      142.63     49.92 o 
  -1  12   2    20698.24    19755.70    158.09 o 
   0  12   2     2596.63     2573.70     70.40 o 
   1  12   2    13589.44    13618.35    344.88 o 
   2  12   2     1324.97     1289.15     64.31 o 
   3  12   2    21508.34    20923.07    523.67 o 
   4  12   2        8.99      184.15    194.91 o 
   5  12   2     8821.85     9148.79    239.99 o 
   6  12   2     1265.46     1368.39    240.88 o 
   7  12   2    11583.59    11082.45    428.42 o 
   8  12   2      148.39      104.46     60.92 o 
   9  12   2     4819.11     5112.55    197.05 o 
  10  12   2       10.70      952.38    271.22 o 
 -10  13   2       40.45      251.66    245.86 o 
  -9  13   2     3959.99     3974.98    120.33 o 
  -8  13   2      160.00      489.64    138.30 o 
  -7  13   2     6079.23     5725.93    209.71 o 
  -6  13   2      933.73      999.11    115.54 o 
  -5  13   2    10947.97    11417.19    560.09 o 
  -4  13   2     1095.13     1270.70    107.95 o 
  -3  13   2    12375.46    12197.26    461.01 o 
  -2  13   2     1603.25     1683.01    105.57 o 
  -1  13   2     7031.83     6325.49    311.54 o 
   0  13   2     6390.19     6226.12    109.27 o 
   1  13   2     5093.74     4987.46    100.47 o 
   2  13   2     4533.79     4240.78    164.73 o 
   3  13   2      604.12      545.49     63.17 o 
   4  13   2     1751.57     1741.18    136.96 o 
   5  13   2       64.38       39.62    135.03 o 
   6  13   2      952.85     1242.44     86.74 o 
   7  13   2     1330.51     1618.47    143.31 o 
   8  13   2     2693.80     3018.13    113.09 o 
   9  13   2     1066.35     1079.04     45.19 o 
 -10  14   2     2294.46     1943.45    108.50 o 
  -9  14   2      475.23      734.50    240.66 o 
  -8  14   2     4254.83     3787.37    122.27 o 
  -7  14   2       25.43       86.75    143.99 o 
  -6  14   2     3883.18     3732.13    151.44 o 
  -5  14   2      660.65      863.92    139.17 o 
  -4  14   2     9062.94     8943.20    156.92 o 
  -3  14   2     2028.44     2496.09     94.15 o 
  -2  14   2     4819.77     4560.75    138.72 o 
  -1  14   2     3719.85     3430.88    148.57 o 
   0  14   2     5865.73     5566.92     80.53 o 
   1  14   2     5810.36     6061.42    172.67 o 
   2  14   2     2406.77     2386.91     90.77 o 
   3  14   2     6401.32     5830.70    160.59 o 
   4  14   2      388.67      438.99    124.86 o 
   5  14   2     2756.50     2740.36    151.13 o 
   6  14   2       12.31       41.72      8.12 o 
   7  14   2     2176.38     2106.07     74.80 o 
   8  14   2       13.75       60.80    239.73 o 
   9  14   2      260.64      281.60    111.15 o 
 -10  15   2      755.17      756.01     67.31 o 
  -9  15   2      260.46      239.62     65.55 o 
  -8  15   2      166.46      537.96    162.20 o 
  -7  15   2      478.61      451.35    340.48 o 
  -6  15   2      413.02      465.82    122.64 o 
  -5  15   2      513.89      689.68    137.34 o 
  -4  15   2     1169.92     1221.46    140.42 o 
  -3  15   2      287.24      376.53     94.95 o 
  -2  15   2     4607.75     4457.17     78.52 o 
  -1  15   2     1410.06     1662.38    184.37 o 
   0  15   2    13607.24    13483.78    157.21 o 
   1  15   2       25.26       26.51     83.44 o 
   2  15   2    11354.85    11244.67    649.68 o 
   3  15   2     1041.05     1141.54    226.52 o 
   4  15   2     6027.47     5708.53    138.92 o 
   5  15   2       14.90      227.42    113.70 o 
   6  15   2     6498.26     6169.74     19.58 o 
   7  15   2     1173.66     1005.37     76.58 o 
   8  15   2     4107.79     3823.19    253.87 o 
   9  15   2      372.99      558.99    126.07 o 
  -9  16   2      181.15      164.44    102.94 o 
  -8  16   2     4347.04     4424.90    144.56 o 
  -7  16   2      124.57      153.48     41.03 o 
  -6  16   2     6975.67     6816.28    395.79 o 
  -5  16   2       68.55      140.25     47.41 o 
  -4  16   2     8941.38     8622.48    296.88 o 
  -3  16   2       41.56       78.55     90.42 o 
  -2  16   2     8456.16     8671.55    214.53 o 
  -1  16   2       52.46      318.46     51.60 o 
   0  16   2     5519.84     4928.20     49.34 o 
   1  16   2     1950.89     2260.91    138.71 o 
   2  16   2     2190.72     2435.80    155.74 o 
   3  16   2      748.09      804.99    177.16 o 
   4  16   2      301.49      453.32    180.48 o 
   5  16   2      393.49      610.16    216.78 o 
   6  16   2       89.10      292.50    192.11 o 
   7  16   2      250.84      390.36    202.31 o 
   8  16   2      556.03      563.27     71.79 o 
  -9  17   2      635.06      672.26     67.44 o 
  -8  17   2      628.76      593.97     42.57 o 
  -7  17   2     1702.00     1784.36    158.50 o 
  -6  17   2       11.73      216.56    121.51 o 
  -5  17   2     1521.42     1452.21    278.40 o 
  -4  17   2     2285.28     2202.96    294.09 o 
  -3  17   2     1102.93     1265.71     90.44 o 
  -2  17   2     2092.67     2144.91    146.25 o 
  -1  17   2     2994.66     2806.39     93.11 o 
   0  17   2     3271.52     3225.06    146.57 o 
   1  17   2      885.21      800.72    127.53 o 
   2  17   2     7511.97     7028.15    750.99 o 
   3  17   2     1792.60     1685.61     56.10 o 
   4  17   2     8591.98     8935.42    448.86 o 
   5  17   2       10.93      117.63    106.57 o 
   6  17   2     3652.01     3285.03     32.38 o 
   7  17   2       20.87       41.16    179.37 o 
   8  17   2     1549.46     1706.87    180.97 o 
  -8  18   2     1452.68     1363.26     97.15 o 
  -7  18   2      197.57      484.86    202.64 o 
  -6  18   2     2255.40     2554.98    214.94 o 
  -5  18   2      300.32      419.40    224.23 o 
  -4  18   2     1275.77     1338.74     88.20 o 
  -3  18   2      696.76      513.74     76.68 o 
  -2  18   2     3403.73     3105.22     51.59 o 
  -1  18   2     2152.14     2226.31    101.24 o 
   0  18   2      788.21     1071.57    120.82 o 
   1  18   2     4509.22     3927.00    109.53 o 
   2  18   2        9.84      247.50    221.25 o 
   3  18   2     3148.21     3633.56    158.45 o 
   4  18   2       47.66      109.63    133.76 o 
   5  18   2     5579.87     5239.76     61.01 o 
   6  18   2      255.16      486.49    102.57 o 
   7  18   2     3053.16     2988.58    154.65 o 
  -8  19   2        7.60       76.23    219.27 o 
  -7  19   2     3549.72     3667.45    191.86 o 
  -6  19   2      204.70      415.20    164.72 o 
  -5  19   2     4261.59     3980.42     94.22 o 
  -4  19   2       78.37      146.14    132.28 o 
  -3  19   2     6168.48     6358.92    178.29 o 
  -2  19   2       79.32      156.20     50.96 o 
  -1  19   2     4996.96     5143.33    164.32 o 
   0  19   2       72.77       66.85     36.29 o 
   1  19   2     3030.94     3085.50    173.76 o 
   2  19   2      570.41      630.68    225.78 o 
   3  19   2     1554.65     1510.65    162.75 o 
   4  19   2      303.87      276.44      6.33 o 
   5  19   2      175.14      152.42    137.73 o 
   6  19   2      392.95      474.43     46.07 o 
   7  19   2       24.26      229.83    284.79 o 
  -7  20   2        9.74        5.68     67.08 o 
  -6  20   2      145.59      223.72    233.37 o 
  -5  20   2       70.49      190.16    174.72 o 
  -4  20   2      362.36      429.87    206.35 o 
  -3  20   2     3168.81     3388.71    216.08 o 
  -2  20   2       65.15      185.21    172.98 o 
  -1  20   2     1423.11     1235.38     82.43 o 
   0  20   2      378.43      529.97     91.34 o 
   1  20   2     3333.44     3680.50    184.60 o 
   2  20   2      532.13      580.15     91.64 o 
   3  20   2     4560.19     4374.17    180.99 o 
   4  20   2      319.30      324.67     59.24 o 
   5  20   2     5843.16     5635.91     83.75 o 
   6  20   2      113.51      117.86    134.27 o 
  -6  21   2       59.56      125.91    258.18 o 
  -5  21   2     2525.99     2259.72    308.93 o 
  -4  21   2      333.61      294.42     76.02 o 
  -3  21   2     1690.53     1924.36    163.14 o 
  -2  21   2     1420.19     1377.57     54.12 o 
  -1  21   2     2568.14     2492.98    200.07 o 
   0  21   2      813.88      954.36    312.36 o 
   1  21   2      124.35      119.21     53.80 o 
   2  21   2     1493.68     1780.02    202.90 o 
   3  21   2        5.20       22.89     56.12 o 
   4  21   2     1278.86     1283.18    186.79 o 
   5  21   2       15.44      103.76    181.57 o 
  -5  22   2        8.72       99.66    170.83 o 
  -4  22   2     3519.73     3498.20     95.30 o 
  -3  22   2       49.83      109.78    236.92 o 
  -2  22   2     1148.15     1282.96     29.35 o 
  -1  22   2     1049.47     1225.06    234.62 o 
   0  22   2     1128.54     1317.46    193.12 o 
   1  22   2      709.80      587.85    133.95 o 
   2  22   2      316.49      508.50    241.56 o 
   3  22   2      595.64      867.94    143.58 o 
   4  22   2      328.29      300.52    300.25 o 
  -4  23   2      171.04      170.47     15.14 o 
  -3  23   2       25.76      555.37    340.17 o 
  -2  23   2     1272.54     1481.01    105.24 o 
  -1  23   2        3.03      137.90    211.11 o 
   0  23   2     2028.48     2265.40     87.73 o 
   1  23   2       11.16      122.29    179.34 o 
   2  23   2     3327.59     3335.80    223.71 o 
   3  23   2        2.33       58.41    332.13 o 
  -2  24   2     1546.31     1797.43    214.58 o 
  -1  24   2       93.54      104.13    385.93 o 
   0  24   2      770.73      873.78     76.37 o 
   1  24   2      268.81      217.74    325.34 o 
 -11   0   3       10.17      194.07    195.65 o 
  -9   0   3     1148.79     1217.11      7.42 o 
  -7   0   3     5093.31     4846.60     75.84 o 
  -3   0   3    48990.92    48037.12     76.09 o 
  -1   0   3    55165.34    53525.89    178.01 o 
   1   0   3    68839.39    64857.90    767.79 o 
   7   0   3    15474.00    15097.62    254.34 o 
   9   0   3      622.07      705.92    337.96 o 
  11   0   3     1365.89     1689.52    151.94 o 
 -12   1   3        9.36      143.86     94.04 o 
 -11   1   3     6517.38     6188.12    233.04 o 
 -10   1   3      710.99      749.90    247.21 o 
  -9   1   3    20239.59    18785.39    113.74 o 
  -8   1   3       25.24       39.43      2.96 o 
  -6   1   3      660.63      579.77    177.85 o 
  -5   1   3    17517.13    18438.38    155.40 o 
  -4   1   3     8052.51     7465.98     97.61 o 
  -3   1   3    13118.94    13535.89    468.50 o 
  -2   1   3    21301.14    21713.08    362.87 o 
  -1   1   3     5764.89     5694.05    349.84 o 
   0   1   3     9142.86     9069.82    521.93 o 
   1   1   3      416.32      645.74    112.68 o 
   2   1   3    10328.36    10578.44    277.61 o 
   3   1   3     1301.25     1573.68    117.29 o 
   4   1   3     3848.81     3942.45     81.94 o 
   5   1   3     6882.04     6625.48     58.84 o 
   6   1   3     1659.10     1455.32    285.32 o 
   7   1   3     7870.14     8132.23    295.40 o 
   8   1   3     1105.68     1358.95    103.62 o 
   9   1   3     5846.91     5643.55    392.30 o 
  10   1   3       72.15      100.35     45.02 o 
  11   1   3     3088.39     2827.49    165.93 o 
 -12   2   3     2818.31     2467.87    155.03 o 
 -11   2   3      164.29      504.23    199.91 o 
 -10   2   3     7202.10     6637.30     88.25 o 
  -9   2   3     2181.90     2144.55    180.73 o 
  -8   2   3    10567.91    10155.01    236.66 o 
  -7   2   3     3575.06     3562.26    116.20 o 
  -6   2   3    10157.86    10296.55    376.73 o 
  -5   2   3     3257.16     3180.79     84.35 o 
  -3   2   3    31162.37    30152.01    242.03 o 
  -2   2   3     9588.51     9932.89    590.41 o 
  -1   2   3     1366.14     1277.55    117.04 o 
   0   2   3      177.69      234.66    106.59 o 
   1   2   3    28567.40    28596.94    156.74 o 
   2   2   3     1008.67     1263.52    108.65 o 
   4   2   3      793.09      739.06    152.17 o 
   5   2   3     6053.58     6158.77    328.62 o 
   6   2   3     2709.47     2678.31    177.13 o 
   7   2   3     4293.57     4232.65    107.78 o 
   8   2   3     4938.97     4739.85     99.56 o 
   9   2   3     1448.42     1413.98     84.40 o 
  10   2   3     3943.86     3878.17    123.11 o 
  11   2   3      304.13      256.70    176.16 o 
 -12   3   3      122.50      161.88    221.84 o 
 -11   3   3     1008.25     1038.41     84.80 o 
 -10   3   3      141.69      154.34     31.32 o 
  -9   3   3     1406.69     1529.63     50.66 o 
  -8   3   3      324.42      324.30     30.04 o 
  -7   3   3     1317.24     1324.26    176.82 o 
  -6   3   3     6563.34     6168.82     61.82 o 
  -5   3   3     3964.17     4055.45    135.29 o 
  -3   3   3     3284.34     3449.65    141.56 o 
  -1   3   3    10455.67    11933.85    206.53 o 
   1   3   3      369.70      395.77     30.33 o 
   3   3   3       73.33      165.89     83.90 o 
   5   3   3      905.32     1228.84    105.17 o 
   6   3   3    10559.92    10401.93    162.55 o 
   7   3   3      125.99      208.52     41.40 o 
   8   3   3     6109.96     6432.95    358.49 o 
   9   3   3      929.86     1019.13     38.72 o 
  10   3   3     1169.86     1496.82     91.00 o 
  11   3   3      519.10      416.85      2.83 o 
 -12   4   3     5236.84     5398.23    189.34 o 
 -11   4   3       33.19      136.73     63.90 o 
 -10   4   3    11082.56    11528.03    375.54 o 
  -9   4   3      325.11      442.83    118.00 o 
  -8   4   3    15724.81    14866.02    214.21 o 
  -7   4   3      137.92      138.10     54.52 o 
  -6   4   3    18033.90    17577.20    221.82 o 
  -5   4   3     1118.18     1503.23     70.01 o 
  -4   4   3    24806.08    24068.03    442.41 o 
  -3   4   3     2749.44     2423.01     74.52 o 
  -1   4   3     3044.27     3223.76    106.08 o 
   0   4   3     4865.64     5010.69     96.51 o 
   1   4   3     1595.53     1841.83    104.10 o 
   2   4   3     4508.97     4752.22     93.79 o 
   3   4   3     1377.47     1369.45    117.60 o 
   4   4   3     1541.93     1957.55    141.99 o 
   5   4   3      121.01      125.66     56.29 o 
   6   4   3     5264.66     5317.48    218.63 o 
   7   4   3        5.53       51.99     29.73 o 
   8   4   3     6262.47     6325.98    566.83 o 
   9   4   3      318.23      479.03    126.72 o 
  10   4   3     6172.44     6535.73    552.70 o 
  11   4   3       20.87       29.81     41.24 o 
 -12   5   3      457.50      527.12     79.99 o 
 -11   5   3     1377.62     1688.64    175.76 o 
 -10   5   3      110.83      113.86    130.71 o 
  -9   5   3     4454.44     4411.79    111.08 o 
  -8   5   3      340.82      523.78    133.23 o 
  -7   5   3     2054.69     2249.48    149.68 o 
  -6   5   3    13854.14    13656.07    143.81 o 
  -5   5   3     3487.99     3334.53    127.06 o 
  -4   5   3    21009.16    20712.05     43.23 o 
  -3   5   3     5332.57     5335.48     73.59 o 
  -1   5   3     6781.93     7424.16    578.44 o 
   1   5   3      140.64      180.92     91.42 o 
   3   5   3       65.12      140.63     67.01 o 
   4   5   3    19681.23    18829.23    210.32 o 
   5   5   3     1727.91     1932.52     80.11 o 
   6   5   3     5484.76     5170.97    416.71 o 
   7   5   3      372.08      464.19    112.91 o 
   8   5   3     3361.04     3052.82    205.71 o 
   9   5   3     1125.85     1291.04    144.80 o 
  10   5   3      649.84      654.49    103.75 o 
  11   5   3      774.25      704.81    227.38 o 
 -12   6   3     2139.84     2276.81    143.26 o 
 -11   6   3        0.70        4.95     55.19 o 
 -10   6   3     5040.41     4522.09    195.35 o 
  -9   6   3       11.77      107.26    122.65 o 
  -8   6   3     3312.24     3327.84    111.72 o 
  -7   6   3     2224.64     2187.64    171.58 o 
  -6   6   3     5416.98     5812.13    235.37 o 
  -5   6   3    14831.39    14570.20    177.45 o 
  -4   6   3     6309.84     6083.77     70.68 o 
  -3   6   3    24795.65    24985.99    167.88 o 
  -2   6   3     6607.60     6752.36    150.68 o 
  -1   6   3    12334.37    12083.10    546.82 o 
   0   6   3     2545.12     2750.32     61.31 o 
   1   6   3    35312.36    34378.29     99.09 o 
   2   6   3     1861.20     1807.76    105.17 o 
   3   6   3    20641.28    20084.40    166.93 o 
   4   6   3     5360.59     5584.57     99.44 o 
   5   6   3    17063.81    16315.74    636.96 o 
   6   6   3     2736.81     2783.06     87.98 o 
   7   6   3     8936.03     8618.77    540.03 o 
   8   6   3     2858.47     2878.76    160.16 o 
   9   6   3     1160.42     1031.72    128.64 o 
  10   6   3     1973.09     2394.04    165.08 o 
 -12   7   3      271.55      263.18    107.46 o 
 -11   7   3     6971.08     6787.89    147.09 o 
 -10   7   3      731.59      722.24    156.32 o 
  -9   7   3    10133.66    10355.14    423.22 o 
  -8   7   3      410.05      464.26    169.54 o 
  -7   7   3    18619.86    17786.15    390.33 o 
  -6   7   3     4778.97     4824.02     76.96 o 
  -5   7   3    15897.87    16353.82    209.25 o 
  -4   7   3     3476.16     3370.86    114.61 o 
  -3   7   3    19755.92    19433.32    193.33 o 
  -2   7   3     2097.60     2402.56    141.58 o 
  -1   7   3    10851.85    10933.54    356.63 o 
   0   7   3     8405.68     8271.49    698.36 o 
   1   7   3      663.78      850.14    102.04 o 
   2   7   3     1105.19     1292.19     88.83 o 
   3   7   3      676.37      781.58    231.74 o 
   4   7   3     2329.00     2454.47    190.16 o 
   5   7   3     4511.83     4485.92    219.40 o 
   6   7   3      346.31      654.05     79.56 o 
   7   7   3     7371.48     6820.26    168.00 o 
   8   7   3      229.45      297.43    125.66 o 
   9   7   3     4229.44     4055.32    190.09 o 
  10   7   3        0.90      204.92    161.95 o 
 -11   8   3      151.09      265.30    163.11 o 
 -10   8   3      115.55      409.36    170.79 o 
  -9   8   3       10.02      141.99    117.78 o 
  -8   8   3       43.17       84.01    130.97 o 
  -7   8   3     7969.53     7937.17    258.62 o 
  -6   8   3      829.01      834.65     60.71 o 
  -5   8   3    16312.34    15417.23    302.45 o 
  -4   8   3     5777.57     5417.22     52.44 o 
  -2   8   3     1082.93     1234.24     85.30 o 
   0   8   3     1392.28     1550.78    196.81 o 
   1   8   3    40576.02    39289.66    230.36 o 
   2   8   3      990.32     1239.39     74.79 o 
   3   8   3    25951.98    24313.81    329.21 o 
   4   8   3       33.83       13.69      7.26 o 
   5   8   3    20705.88    20401.76    427.06 o 
   6   8   3      349.57      364.00     17.89 o 
   7   8   3     8323.17     7869.79    207.53 o 
   8   8   3        3.24      250.36    277.90 o 
   9   8   3     1854.87     2081.35    125.76 o 
  10   8   3        0.48       46.96     19.56 o 
 -11   9   3     4118.34     3686.43    124.30 o 
 -10   9   3      135.16      274.89     78.03 o 
  -9   9   3    10475.81     9675.37    401.63 o 
  -8   9   3     1042.68     1045.00     86.99 o 
  -7   9   3    10799.97    10781.08    277.50 o 
  -6   9   3      319.31      366.83     55.55 o 
  -5   9   3    12581.39    12461.56    184.66 o 
  -4   9   3     4863.82     4855.31    249.68 o 
  -3   9   3     6898.15     6721.39     87.41 o 
  -2   9   3     3591.88     3385.80     52.21 o 
  -1   9   3     1025.71     1046.27    104.09 o 
   0   9   3    11815.81    11742.93    406.24 o 
   1   9   3       77.01      112.69     29.16 o 
   2   9   3    13371.49    12783.98    433.87 o 
   3   9   3     1299.24     1267.75    211.14 o 
   4   9   3     6659.80     6444.09    175.40 o 
   5   9   3    10640.60     9961.33    888.21 o 
   6   9   3      927.90     1106.19    182.93 o 
   7   9   3     5695.37     5096.53    498.94 o 
   8   9   3      750.96      870.69     99.65 o 
   9   9   3     3093.39     3356.94    155.74 o 
  10   9   3      438.98      546.06    255.87 o 
 -11  10   3       88.90      375.29    116.17 o 
 -10  10   3     4198.60     4225.69    143.59 o 
  -9  10   3        0.37       31.65    154.19 o 
  -8  10   3    12694.23    12309.91    309.58 o 
  -7  10   3      515.65      646.01    113.78 o 
  -6  10   3     6458.66     6426.33    288.28 o 
  -5  10   3     1885.68     2023.17    117.88 o 
  -4  10   3     8706.88     8710.07    100.98 o 
  -3  10   3    18861.74    18481.36     64.37 o 
  -2  10   3     3708.30     3568.40     52.31 o 
  -1  10   3    17080.33    17752.84    184.71 o 
   0  10   3     1911.95     2164.36     74.61 o 
   1  10   3     8133.17     8048.92    367.15 o 
   2  10   3       50.52       96.84    106.75 o 
   3  10   3     7272.25     7426.62    156.81 o 
   4  10   3     2217.39     1957.16     51.98 o 
   5  10   3     6983.20     7026.65    418.70 o 
   6  10   3     6983.28     6886.95    289.00 o 
   7  10   3     4459.13     4344.26     80.08 o 
   8  10   3     1151.07     1497.11    177.50 o 
   9  10   3      424.26      454.57     86.69 o 
  10  10   3     1409.64     1441.87    115.23 o 
 -11  11   3      438.00      562.16    161.40 o 
 -10  11   3       66.87      120.60     76.45 o 
  -9  11   3      516.56      545.98     71.80 o 
  -8  11   3      451.76      680.58    141.44 o 
  -7  11   3     2400.94     2584.12    140.61 o 
  -6  11   3     4211.97     4094.18    173.28 o 
  -5  11   3     3947.86     3921.59     82.69 o 
  -4  11   3    13627.37    12788.67    251.91 o 
  -3  11   3      144.10      403.85    128.77 o 
  -2  11   3    27127.02    27313.00    411.33 o 
  -1  11   3      354.69      301.25     68.90 o 
   0  11   3    41094.59    39747.24    277.61 o 
   1  11   3     1841.48     2032.22    103.67 o 
   2  11   3    24821.31    24949.03    224.33 o 
   3  11   3     1824.89     2213.19    167.53 o 
   4  11   3    15477.70    14831.77    562.78 o 
   5  11   3      816.56      811.24     45.07 o 
   6  11   3     8253.33     8607.72    474.41 o 
   7  11   3     2484.60     2683.16    156.04 o 
   8  11   3     3110.34     2971.24    167.59 o 
   9  11   3      696.17      675.50     88.78 o 
  10  11   3      714.98      724.38    152.74 o 
 -11  12   3       27.40       73.50     89.41 o 
 -10  12   3     4638.92     4370.87     66.85 o 
  -9  12   3      389.71      299.07     78.83 o 
  -8  12   3     8348.78     8555.74    373.39 o 
  -7  12   3      299.86      492.94    150.09 o 
  -6  12   3     9150.37     8757.85    167.24 o 
  -5  12   3     1331.13     1441.47     82.03 o 
  -4  12   3    19387.93    20039.91    427.58 o 
  -3  12   3      455.61      750.37     94.99 o 
  -2  12   3     2977.07     2855.59     83.08 o 
  -1  12   3       24.16      290.13     55.28 o 
   0  12   3     1839.02     1688.24     47.19 o 
   1  12   3      229.86      300.88    130.97 o 
   2  12   3       86.08      223.74    180.51 o 
   3  12   3       64.63      121.82    176.42 o 
   4  12   3     4066.86     4005.09    192.49 o 
   5  12   3       32.67       26.51     54.66 o 
   6  12   3     4387.58     4492.25    251.64 o 
   7  12   3      453.41      647.90    201.67 o 
   8  12   3     4858.72     4480.24    197.12 o 
   9  12   3      175.43      293.97    145.23 o 
 -10  13   3        6.02       96.13    177.42 o 
  -9  13   3      580.95      641.87     88.09 o 
  -8  13   3      787.61      762.48    175.98 o 
  -7  13   3     3210.87     3183.10    174.52 o 
  -6  13   3       99.61      119.04     78.94 o 
  -5  13   3     3902.63     3980.15    200.55 o 
  -4  13   3     9163.00     8744.47    272.64 o 
  -3  13   3     1191.66     1382.12     89.28 o 
  -2  13   3    21981.35    20217.25    837.35 o 
  -1  13   3      598.82      543.18     38.12 o 
   0  13   3    21558.88    21006.62    145.52 o 
   1  13   3      172.53      270.55     72.88 o 
   2  13   3    12282.49    12048.77    468.93 o 
   3  13   3       64.29       63.20     46.39 o 
   4  13   3     7922.22     7382.66    836.12 o 
   5  13   3       53.51      404.64    213.01 o 
   6  13   3     4557.06     4096.56    291.27 o 
   7  13   3      154.84      247.92    173.95 o 
   8  13   3     3173.81     3032.09     97.02 o 
   9  13   3     1066.70     1216.42     71.94 o 
 -10  14   3     1034.24     1407.58    150.36 o 
  -9  14   3      150.06      382.86     55.61 o 
  -8  14   3     2431.48     2266.80    151.81 o 
  -7  14   3     1543.61     1499.08     42.63 o 
  -6  14   3     3934.84     3827.46    119.87 o 
  -5  14   3     4920.62     4595.80    159.23 o 
  -4  14   3     3892.68     3781.46     29.29 o 
  -3  14   3     8370.35     7934.37    277.05 o 
  -2  14   3     3592.64     3768.89    169.89 o 
  -1  14   3    10052.91     9830.22    230.42 o 
   0  14   3      412.21      487.01     56.90 o 
   1  14   3    13835.22    13357.26    248.29 o 
   2  14   3      617.16      560.43     58.46 o 
   3  14   3     5670.08     5621.97    226.33 o 
   4  14   3     1389.73     1470.40     80.90 o 
   5  14   3     7522.72     7251.36     95.38 o 
   6  14   3     3065.02     2926.22    139.35 o 
   7  14   3     6923.79     6143.13    127.75 o 
   8  14   3      839.72     1094.04    195.99 o 
   9  14   3     1099.24      972.96    136.12 o 
 -10  15   3      182.78      199.13    163.31 o 
  -9  15   3     5078.21     5303.40    615.23 o 
  -8  15   3        0.33       19.58     53.33 o 
  -7  15   3     7770.60     7419.44    361.19 o 
  -6  15   3      229.08      247.22     19.78 o 
  -5  15   3     5075.26     5159.11    148.53 o 
  -4  15   3      383.90      362.82      9.14 o 
  -3  15   3     3972.79     3509.31    297.30 o 
  -2  15   3      696.90      834.75    247.75 o 
  -1  15   3     3586.76     3613.53     74.99 o 
   0  15   3     2036.61     2260.15    117.74 o 
   1  15   3       94.27      256.84    122.14 o 
   2  15   3      785.80      838.77    190.40 o 
   3  15   3       26.60      114.79    167.77 o 
   4  15   3     1074.75     1258.71     90.20 o 
   5  15   3     1476.89     1541.51    121.01 o 
   6  15   3        8.63       36.42     77.47 o 
   7  15   3     1868.95     2070.71    146.39 o 
   8  15   3      154.15      210.12    177.68 o 
  -9  16   3       22.54       63.26     39.40 o 
  -8  16   3      227.03      217.10     71.33 o 
  -7  16   3     3317.85     3300.63    239.79 o 
  -6  16   3      292.00      371.14     37.82 o 
  -5  16   3     4785.20     4607.06     91.81 o 
  -4  16   3       84.91      341.49    203.45 o 
  -3  16   3     5875.15     5428.77    188.80 o 
  -2  16   3      106.99      174.21    120.02 o 
  -1  16   3    10210.27     9059.67    103.54 o 
   0  16   3      980.16     1112.46     60.68 o 
   1  16   3    11619.94    11555.33    213.89 o 
   2  16   3      474.67      565.23    116.42 o 
   3  16   3    13267.22    12532.33    654.11 o 
   4  16   3       45.19      193.87    100.44 o 
   5  16   3     5856.37     5710.63    195.18 o 
   6  16   3       17.49       35.03    129.91 o 
   7  16   3     1413.70     1571.14    170.33 o 
   8  16   3      130.21      150.36    185.73 o 
  -9  17   3     3041.51     3117.93    205.61 o 
  -8  17   3       27.43      200.84    205.61 o 
  -7  17   3     4461.78     4329.91    375.43 o 
  -6  17   3     1295.83     1398.26     45.51 o 
  -5  17   3     3876.13     3508.19    271.87 o 
  -4  17   3      446.34      491.29    139.08 o 
  -3  17   3      690.16      857.27     45.12 o 
  -2  17   3     3718.20     3722.88    183.73 o 
  -1  17   3      354.65      388.81    159.62 o 
   0  17   3     6152.90     5651.07     65.68 o 
   1  17   3       22.22      143.60    129.28 o 
   2  17   3     1757.98     2102.11    172.00 o 
   3  17   3     1297.33     1701.57    168.06 o 
   4  17   3     2390.82     2056.69    288.17 o 
   5  17   3      855.15      781.81    196.44 o 
   6  17   3     2278.75     2152.55    102.69 o 
   7  17   3     1763.95     1844.38    245.69 o 
  -8  18   3     2339.42     2860.20    231.01 o 
  -7  18   3      353.26      446.39    145.56 o 
  -6  18   3     2087.92     1955.09    160.78 o 
  -5  18   3     1387.71     2013.27    277.94 o 
  -4  18   3     3112.47     3011.60    187.60 o 
  -3  18   3     1239.10     1190.39    156.52 o 
  -2  18   3     1694.58     1793.88    286.45 o 
  -1  18   3     1439.15     1515.54    125.35 o 
   0  18   3      253.62      199.64     26.10 o 
   1  18   3     4302.82     4105.06    156.50 o 
   2  18   3       16.83       89.15     31.50 o 
   3  18   3     4454.52     4375.21    246.79 o 
   4  18   3      359.81      761.78    182.15 o 
   5  18   3      733.55      715.46    147.26 o 
   6  18   3      541.77      630.45    196.50 o 
   7  18   3       19.93      170.55    100.13 o 
  -8  19   3      489.34      444.98     66.29 o 
  -7  19   3      186.25      427.49    186.59 o 
  -6  19   3     1382.16     1405.67    216.63 o 
  -5  19   3      138.92      501.65    297.87 o 
  -4  19   3     3660.84     3880.34    105.64 o 
  -3  19   3       13.25      219.13    315.72 o 
  -2  19   3     6400.81     6064.55    164.87 o 
  -1  19   3       15.84      309.21    195.23 o 
   0  19   3     5584.00     5422.94    164.65 o 
   1  19   3      741.19     1018.07     94.40 o 
   2  19   3     7549.42     6905.50    591.70 o 
   3  19   3      228.56      162.03     11.87 o 
   4  19   3     3784.18     3598.44     75.02 o 
   5  19   3       38.46      336.90     40.29 o 
   6  19   3     1696.01     1619.65     80.90 o 
  -7  20   3      115.20      298.31    154.87 o 
  -6  20   3     2847.13     2857.59    186.41 o 
  -5  20   3      539.58      609.05    285.72 o 
  -4  20   3     1898.03     2521.11    315.81 o 
  -3  20   3      736.99      791.03     57.91 o 
  -2  20   3      724.58      895.28    132.56 o 
  -1  20   3       19.72      126.18     74.54 o 
   0  20   3      106.34      339.80    210.64 o 
   1  20   3      442.02      501.47    155.98 o 
   2  20   3      221.47      388.69    141.45 o 
   3  20   3      327.40      691.14    146.67 o 
   4  20   3      630.22      523.08     65.79 o 
   5  20   3      350.88      459.11     91.55 o 
   6  20   3     1154.18     1145.86    180.37 o 
  -6  21   3      616.43      799.40     43.97 o 
  -5  21   3      468.15      868.38    252.08 o 
  -4  21   3     1051.89     1120.60     59.29 o 
  -3  21   3      358.79      377.66    204.48 o 
  -2  21   3     3026.79     3174.97    223.88 o 
  -1  21   3      518.81      627.04     79.97 o 
   0  21   3     3554.48     3512.81    247.08 o 
   1  21   3        9.87      154.74     49.19 o 
   2  21   3     2621.30     2624.81    213.30 o 
   3  21   3       70.35      108.17    186.97 o 
   4  21   3     2379.02     2459.39    141.63 o 
   5  21   3      126.09      348.75    119.24 o 
  -5  22   3     1648.02     1712.22    205.59 o 
  -4  22   3      464.98      741.24    139.29 o 
  -3  22   3     1683.26     1488.94     72.51 o 
  -2  22   3      332.86      395.30    209.08 o 
  -1  22   3     1711.43     2192.34    208.90 o 
   0  22   3      100.21      253.39    313.35 o 
   1  22   3     2493.67     2356.28    274.22 o 
   2  22   3       75.52      248.35    154.51 o 
   3  22   3     3075.52     2936.18     93.51 o 
   4  22   3      185.68      523.36    130.12 o 
  -4  23   3       11.13       18.67     89.93 o 
  -3  23   3     1179.77     1549.80    127.80 o 
  -2  23   3      178.70      247.06     71.59 o 
  -1  23   3       63.93       50.17    401.39 o 
   0  23   3       16.50      115.49     86.78 o 
   1  23   3        7.53       69.74    137.27 o 
   2  23   3       18.95      141.37    153.36 o 
  -1  24   3     2864.30     2691.41    390.03 o 
   0  24   3       33.76       51.12     62.48 o 
 -12   0   4     8004.85     7588.57    378.04 o 
 -10   0   4     8492.99     8529.57     82.99 o 
  -8   0   4    11522.75    11792.11    668.81 o 
  -6   0   4     1363.37     1748.14    147.65 o 
  -4   0   4     7743.95     7641.69    486.56 o 
  -2   0   4     4506.83     4703.83    175.66 o 
   0   0   4     1562.39     1440.57    255.26 o 
   4   0   4    11898.55    12798.77    472.39 o 
   6   0   4    18183.10    17594.06    441.31 o 
   8   0   4     7576.27     7599.93    172.61 o 
  10   0   4     4434.27     4327.25    208.74 o 
 -12   1   4      253.86      367.52    166.93 o 
 -11   1   4      783.84     1182.95    275.33 o 
 -10   1   4     2798.60     2755.17    372.20 o 
  -9   1   4     4969.35     4715.06    202.11 o 
  -8   1   4     5743.57     5869.90    251.26 o 
  -7   1   4     1546.24     1612.65    138.61 o 
  -6   1   4    20855.01    20285.50    198.72 o 
  -5   1   4       28.08      198.21    113.57 o 
  -4   1   4    50189.20    48364.52     97.19 o 
  -3   1   4      879.12     1070.77     68.93 o 
  -2   1   4    50248.66    48114.02    730.66 o 
  -1   1   4     1702.11     1834.79     93.36 o 
   0   1   4    45501.32    42931.97    131.30 o 
   1   1   4      185.78      269.85     61.34 o 
   3   1   4     1896.38     2105.40    141.56 o 
   5   1   4     3711.20     3827.71     42.69 o 
   6   1   4     1514.45     1535.85    196.39 o 
   7   1   4     2464.53     2713.41    170.07 o 
   8   1   4     3087.05     2781.68     94.14 o 
   9   1   4     1291.75     1215.02     49.57 o 
  10   1   4        4.62       98.31     59.79 o 
 -12   2   4     3477.59     3645.17    187.59 o 
 -11   2   4      346.77      397.64     54.69 o 
 -10   2   4     6498.76     5483.16    240.79 o 
  -9   2   4      749.08     1042.10    101.91 o 
  -8   2   4     3493.96     3544.33     83.24 o 
  -7   2   4     7621.05     7653.23    284.13 o 
  -6   2   4     6642.72     6486.95    387.08 o 
  -5   2   4    21846.39    21424.99    740.04 o 
  -4   2   4     4412.83     4432.38    130.03 o 
  -2   2   4     1654.24     1804.66     59.02 o 
  -1   2   4    17497.03    17560.04    447.28 o 
   0   2   4     1924.54     2081.58    152.32 o 
   1   2   4    31649.89    31504.77    212.91 o 
   2   2   4     5928.85     5818.00    128.97 o 
   4   2   4    15136.13    14520.11    177.59 o 
   5   2   4     5162.94     4783.64     55.11 o 
   6   2   4     8721.24     8684.75    356.68 o 
   7   2   4      582.58      603.46     99.13 o 
   8   2   4     4196.04     4074.66    139.87 o 
   9   2   4        7.75       11.59     55.21 o 
  10   2   4     2784.48     2656.95     23.16 o 
 -12   3   4        2.46        0.00      4.73 o 
 -11   3   4     7335.86     6693.06      5.52 o 
 -10   3   4      313.12      669.34    205.50 o 
  -9   3   4     9223.73     8731.81     61.13 o 
  -8   3   4     1870.45     1747.91    219.66 o 
  -7   3   4    14469.74    14348.88    420.41 o 
  -6   3   4     1896.72     1946.39     36.74 o 
  -5   3   4     3634.47     3524.25     52.65 o 
  -4   3   4     8484.17     8734.28    423.00 o 
  -3   3   4      264.81      620.94    160.80 o 
  -2   3   4    18644.67    17694.30    481.70 o 
  -1   3   4      138.97      167.43     94.56 o 
   0   3   4     3029.28     3376.45    117.69 o 
   1   3   4    20434.56    20158.59    229.73 o 
   2   3   4     2603.67     2631.77    106.82 o 
   3   3   4     1091.60     1066.97    160.03 o 
   4   3   4     2706.11     3108.70    123.71 o 
   5   3   4    10716.54    10431.82    136.19 o 
   6   3   4       50.18       81.67    117.37 o 
   7   3   4    17057.32    16035.08    227.92 o 
   8   3   4      732.49      990.03    129.89 o 
   9   3   4     8819.03     8949.09    323.45 o 
  10   3   4      131.88      122.10     23.93 o 
 -12   4   4       10.98      331.40     88.19 o 
 -11   4   4      592.15     1034.20    237.45 o 
 -10   4   4      325.53      707.73    169.38 o 
  -9   4   4     2956.81     2929.23    212.55 o 
  -8   4   4      124.61      131.26     80.63 o 
  -7   4   4    12726.98    12544.51    415.25 o 
  -6   4   4      267.83      300.76     45.03 o 
  -4   4   4      103.70      160.66     50.00 o 
  -2   4   4     5388.67     4987.12    156.45 o 
   0   4   4      877.41     1041.00     70.28 o 
   2   4   4      178.07      180.02     43.22 o 
   3   4   4    19602.50    18655.51    319.82 o 
   4   4   4        0.23      194.12    151.08 o 
   5   4   4     7073.11     7186.56    419.36 o 
   6   4   4       70.89      129.71    171.75 o 
   7   4   4     2770.01     2889.61     81.51 o 
   8   4   4      566.89      854.90    126.23 o 
   9   4   4       28.10      249.15     36.41 o 
  10   4   4      134.60      517.36    232.37 o 
 -12   5   4        5.82        4.73    288.71 o 
 -11   5   4     4980.19     4506.19    228.03 o 
 -10   5   4     1402.51     1532.22    117.33 o 
  -9   5   4    12447.17    12006.37    375.12 o 
  -8   5   4     2114.12     2237.04    135.09 o 
  -7   5   4    10618.30    10310.89    323.42 o 
  -6   5   4     1533.48     1404.11     84.04 o 
  -5   5   4     3407.15     3364.61     54.56 o 
  -4   5   4    12537.07    11456.19    553.48 o 
  -3   5   4     2596.62     2509.51     77.29 o 
  -2   5   4    12933.58    12280.88    354.77 o 
  -1   5   4       45.58      237.55     75.82 o 
   0   5   4    10838.92    10123.46    807.09 o 
   1   5   4     5691.83     6178.45    295.63 o 
   2   5   4    17734.30    17248.35    472.92 o 
   3   5   4    15853.63    15459.31    476.90 o 
   4   5   4     3754.25     3755.74     77.79 o 
   5   5   4    11532.34    10465.64    529.26 o 
   6   5   4      997.88     1472.21    127.06 o 
   7   5   4    10441.06     9932.90    507.56 o 
   8   5   4      571.45      545.04     86.52 o 
   9   5   4     6086.80     5744.19    148.22 o 
  10   5   4        3.96      178.94    153.52 o 
 -12   6   4     2799.40     2431.96     11.36 o 
 -11   6   4       10.54        8.52      1.26 o 
 -10   6   4     2909.97     2757.92    150.76 o 
  -9   6   4     2335.60     2269.77     88.15 o 
  -8   6   4     6531.20     6235.12    303.30 o 
  -7   6   4    12173.97    11520.45    574.70 o 
  -6   6   4     2903.86     3044.76     88.13 o 
  -5   6   4     4798.51     4755.79    237.33 o 
  -4   6   4     5863.37     6285.99    277.67 o 
  -3   6   4    23925.02    22407.44    475.23 o 
  -2   6   4     2648.53     2872.12    123.13 o 
   0   6   4     2221.20     2312.01     98.45 o 
   1   6   4    24202.24    24648.82    183.88 o 
   2   6   4     6013.91     5813.64     35.75 o 
   3   6   4     4965.27     5112.89     88.40 o 
   4   6   4     3174.95     3179.65    121.44 o 
   5   6   4     4044.73     4082.00    208.18 o 
   6   6   4     7205.45     6786.02    110.47 o 
   7   6   4      402.90      331.80     56.19 o 
   8   6   4     7383.04     6898.77    629.24 o 
   9   6   4        5.46      145.55     61.34 o 
  10   6   4     2616.57     2671.89    190.92 o 
 -12   7   4       22.04      340.94    154.41 o 
 -11   7   4      641.07     1167.23    142.91 o 
 -10   7   4     2546.30     2657.32    157.69 o 
  -9   7   4      551.39      598.75     96.06 o 
  -8   7   4     4445.33     4444.28    105.23 o 
  -7   7   4      186.05      502.58     73.35 o 
  -6   7   4    15457.92    14574.20     94.39 o 
  -5   7   4      269.07      416.07     92.15 o 
  -4   7   4    18297.59    17227.76     96.39 o 
  -3   7   4     1970.70     2199.88    109.08 o 
  -2   7   4    19415.63    18885.91    243.30 o 
  -1   7   4     1741.74     1936.46    144.41 o 
   0   7   4    66090.44    63604.76    431.69 o 
   1   7   4     2349.53     2551.55    147.98 o 
   2   7   4    28343.12    28223.05    258.61 o 
   3   7   4     2171.36     2199.69    100.28 o 
   4   7   4    14497.32    14697.05    372.14 o 
   5   7   4     1803.45     2199.10    152.70 o 
   6   7   4     6320.09     6680.98    207.80 o 
   7   7   4      613.07      726.69    150.74 o 
   8   7   4     1251.84     1251.64     25.99 o 
   9   7   4      465.55      552.57     52.07 o 
  10   7   4      190.53      405.88    269.75 o 
 -11   8   4       62.33       79.32     41.40 o 
 -10   8   4     3939.97     3711.94    237.02 o 
  -9   8   4      138.21      138.21     55.80 o 
  -8   8   4     8080.16     8681.07    285.08 o 
  -7   8   4       37.00      145.42    108.54 o 
  -6   8   4    14138.02    14248.04    303.61 o 
  -5   8   4      280.10      435.63    138.79 o 
  -4   8   4     3757.20     4006.72    145.93 o 
  -3   8   4     1080.92     1141.21    139.73 o 
  -2   8   4     1922.12     1973.88    114.84 o 
  -1   8   4     1349.44     1368.68     77.86 o 
   0   8   4     2020.42     1993.85    167.80 o 
   1   8   4     2703.61     2484.49    191.36 o 
   2   8   4     4856.39     5188.68    132.00 o 
   3   8   4     4277.56     4204.34    116.73 o 
   4   8   4    11155.34    11031.35    135.18 o 
   5   8   4      186.17      222.47     85.30 o 
   6   8   4    10379.71     9813.52    153.37 o 
   7   8   4       15.83       94.88     98.54 o 
   8   8   4     8263.86     8559.81    535.66 o 
   9   8   4      479.77      452.51     11.03 o 
  10   8   4     4705.29     4412.84    173.21 o 
 -11   9   4     1199.17     1127.81    145.29 o 
 -10   9   4     2189.72     2339.41    136.87 o 
  -9   9   4     1210.17     1292.73     97.97 o 
  -8   9   4     5553.06     5212.65    134.07 o 
  -7   9   4     2833.52     2695.93     91.63 o 
  -6   9   4     4841.55     4580.59    132.84 o 
  -5   9   4     1463.18     1553.28    115.01 o 
  -4   9   4    18375.14    18207.65    346.01 o 
  -3   9   4      256.83      394.54    133.45 o 
  -2   9   4    36030.18    35475.81    305.15 o 
  -1   9   4      274.58      297.65     51.63 o 
   0   9   4    23097.42    21787.23    255.77 o 
   1   9   4      650.47      781.61    128.17 o 
   2   9   4    18179.64    17566.75    562.64 o 
   3   9   4      580.52      692.89     88.42 o 
   4   9   4    14847.04    15709.42    546.47 o 
   5   9   4     3065.39     3188.92    194.08 o 
   6   9   4     3063.62     2933.64    177.27 o 
   7   9   4     1274.92     1392.36     70.41 o 
   8   9   4      804.40      866.48     63.83 o 
   9   9   4      915.69      931.13     33.75 o 
  10   9   4      296.63      386.05     82.16 o 
 -11  10   4      330.73      300.35     38.06 o 
 -10  10   4     2161.30     2193.74    194.77 o 
  -9  10   4     2217.59     2039.74     97.20 o 
  -8  10   4     3381.49     3321.16    130.77 o 
  -7  10   4     3251.50     3275.20    129.18 o 
  -6  10   4     5115.78     4832.91    189.48 o 
  -5  10   4     4416.42     4407.96    182.14 o 
  -4  10   4     1548.42     1531.04     35.04 o 
  -3  10   4    11675.02    11160.06    405.92 o 
  -2  10   4      897.84      948.35     28.03 o 
  -1  10   4    23749.61    23009.02    179.17 o 
   0  10   4     1318.06     1373.27    164.36 o 
   1  10   4    20740.24    20828.42    339.11 o 
   2  10   4     2467.00     2554.04    113.18 o 
   3  10   4    17621.47    17444.05    201.21 o 
   4  10   4     6507.62     7029.74    374.57 o 
   5  10   4     2060.33     2165.96    197.09 o 
   6  10   4     3533.16     3628.68     74.59 o 
   7  10   4     2397.33     2618.58    155.99 o 
   8  10   4     3036.84     2813.08    181.89 o 
   9  10   4      615.37      500.22     53.49 o 
 -11  11   4     3180.61     3472.54    167.39 o 
 -10  11   4      136.72      307.94     89.04 o 
  -9  11   4     5210.77     5078.21    112.30 o 
  -8  11   4        9.29       29.51     88.02 o 
  -7  11   4     8341.84     8278.72    381.14 o 
  -6  11   4      906.60     1075.84    162.86 o 
  -5  11   4     3650.52     3688.19     94.00 o 
  -4  11   4      651.10      710.05     60.73 o 
  -3  11   4      253.65      493.19    102.81 o 
  -2  11   4      707.70     1008.10    207.15 o 
  -1  11   4      191.78      229.56     72.65 o 
   0  11   4     5325.90     5167.35    147.83 o 
   1  11   4      965.28     1171.50    120.84 o 
   2  11   4     1245.11     1235.90    143.88 o 
   3  11   4     8231.11     8158.35    497.04 o 
   4  11   4      547.20      489.57    127.42 o 
   5  11   4     7642.03     6873.83     71.25 o 
   6  11   4        2.61      111.69     28.04 o 
   7  11   4     5752.28     6263.10    315.63 o 
   8  11   4      564.17      500.41    102.31 o 
   9  11   4     3858.38     3784.41    143.50 o 
 -11  12   4      294.73      359.28     44.77 o 
 -10  12   4        6.85       36.39     77.45 o 
  -9  12   4     1626.77     1569.13     25.23 o 
  -8  12   4        5.32       57.14     33.27 o 
  -7  12   4     8797.83     9036.88    637.70 o 
  -6  12   4      771.63      943.21     30.06 o 
  -5  12   4    15069.89    13872.96    885.84 o 
  -4  12   4     1772.33     1959.67    106.22 o 
  -2  12   4      158.79      380.81    107.84 o 
  -1  12   4    22405.23    21887.83    179.55 o 
   0  12   4     1311.75     1845.21    138.87 o 
   1  12   4    17632.86    17271.83    727.57 o 
   2  12   4        1.78      163.07     66.07 o 
   3  12   4    15927.79    15489.91    425.01 o 
   4  12   4      153.70      407.21    112.49 o 
   5  12   4     5425.66     5036.76    191.52 o 
   6  12   4       39.16      362.13    146.07 o 
   7  12   4     1082.54     1045.85     43.64 o 
   8  12   4        7.58        6.94     14.06 o 
   9  12   4       49.42       68.16    210.21 o 
 -10  13   4      179.71      371.43    221.06 o 
  -9  13   4     4598.00     4039.80    159.60 o 
  -8  13   4     1009.84     1126.33    198.95 o 
  -7  13   4     4440.75     4162.39    103.03 o 
  -6  13   4     5869.14     6006.91    130.86 o 
  -5  13   4     3539.72     3178.90     57.12 o 
  -4  13   4     8241.80     7647.03    511.04 o 
  -3  13   4       76.53      248.70    210.08 o 
  -2  13   4     2810.24     2781.53     96.20 o 
  -1  13   4      548.18      759.59     81.12 o 
   0  13   4     2594.83     2355.48    108.81 o 
   1  13   4     1620.93     1671.98     61.65 o 
   2  13   4     1720.58     2010.28    151.87 o 
   3  13   4     5939.53     5018.80     40.35 o 
   4  13   4     2827.18     2495.37    283.18 o 
   5  13   4     8935.28     8790.25    213.90 o 
   6  13   4     4187.46     3937.53    104.13 o 
   7  13   4     6486.84     5808.11    228.73 o 
   8  13   4      466.53      493.29    215.86 o 
 -10  14   4     1040.76     1030.71     76.66 o 
  -9  14   4       88.74      351.88    147.31 o 
  -8  14   4     2532.37     2697.20    165.35 o 
  -7  14   4     2048.57     1807.20     96.22 o 
  -6  14   4     1295.94     1345.10    190.48 o 
  -5  14   4     5014.18     4902.02    101.49 o 
  -4  14   4      695.29      584.63     71.05 o 
  -3  14   4     6178.36     5510.65    141.61 o 
  -2  14   4     1648.30     1683.85     40.62 o 
  -1  14   4     6760.31     6400.89    367.04 o 
   0  14   4       55.65      291.98     90.46 o 
   1  14   4     1311.45     1217.25    216.26 o 
   2  14   4     5883.56     5881.41    188.10 o 
   3  14   4     5306.54     5122.01    134.06 o 
   4  14   4     3430.94     3466.89    240.28 o 
   5  14   4      693.51      743.06     31.79 o 
   6  14   4     3944.08     3330.57     65.04 o 
   7  14   4       17.36      120.81     70.30 o 
   8  14   4     2431.15     2685.56    208.59 o 
  -9  15   4      228.23      297.35    135.69 o 
  -8  15   4     3570.75     3414.16    112.08 o 
  -7  15   4       11.17       91.60     98.10 o 
  -6  15   4     7463.58     6967.92    150.53 o 
  -5  15   4      442.64      516.73     63.35 o 
  -4  15   4    17149.90    15924.00    563.75 o 
  -3  15   4      248.19      472.27     75.76 o 
  -2  15   4    18365.86    17207.27    205.10 o 
  -1  15   4       89.80      115.63    111.39 o 
   0  15   4    10084.91     9909.05    733.48 o 
   1  15   4      144.85      491.36    113.07 o 
   2  15   4     5251.85     4765.83     62.24 o 
   3  15   4     1271.60     1410.38    149.18 o 
   4  15   4     6924.65     6599.20    143.90 o 
   5  15   4      412.20      524.84    201.66 o 
   6  15   4     3254.05     3269.57    114.50 o 
   7  15   4      944.59     1006.33    151.30 o 
   8  15   4      451.91      643.74     81.15 o 
  -9  16   4      438.36      449.02     83.59 o 
  -8  16   4     2661.78     2641.58    127.10 o 
  -7  16   4       38.19       66.78     77.63 o 
  -6  16   4      887.34     1026.21    105.01 o 
  -5  16   4      186.38      535.35    160.10 o 
  -4  16   4     3160.00     3286.71    101.99 o 
  -3  16   4     1647.24     1797.60    171.53 o 
  -2  16   4      211.45      248.89     90.97 o 
  -1  16   4      369.63      470.57     13.26 o 
   0  16   4      868.69      871.71    123.12 o 
   1  16   4      215.65      180.34     28.80 o 
   2  16   4     4674.79     4687.24     84.96 o 
   3  16   4      570.68      605.20    110.09 o 
   4  16   4     5969.37     5573.06    141.70 o 
   5  16   4      591.97      657.90    136.90 o 
   6  16   4     3229.65     3374.58     64.86 o 
   7  16   4      228.33      318.58    130.35 o 
  -9  17   4      894.49     1052.33    182.03 o 
  -8  17   4     1183.67     1532.60    168.35 o 
  -7  17   4     1591.15     1885.01    277.84 o 
  -6  17   4     3130.40     2950.00    102.83 o 
  -5  17   4      227.53      357.35    130.49 o 
  -4  17   4     3907.61     3495.99    173.77 o 
  -3  17   4        7.94      186.93     97.50 o 
  -2  17   4     5642.66     5247.86    130.24 o 
  -1  17   4      113.43      137.29     25.28 o 
   0  17   4    10523.11     9310.66     41.31 o 
   1  17   4      645.32     1074.28    150.22 o 
   2  17   4     5472.44     5151.47     76.94 o 
   3  17   4       22.68      315.88    128.23 o 
   4  17   4     1099.63     1095.71    108.26 o 
   5  17   4      784.22      834.20    102.89 o 
   6  17   4      448.16      601.33    174.61 o 
   7  17   4      302.91      534.93    170.56 o 
  -8  18   4      504.67      909.95    153.05 o 
  -7  18   4     1631.15     2072.35    166.19 o 
  -6  18   4      583.53      705.48    289.21 o 
  -5  18   4     3043.50     2709.36    171.97 o 
  -4  18   4       18.38      339.61    186.97 o 
  -3  18   4     6157.94     6348.29    316.08 o 
  -2  18   4      471.97      547.23    114.01 o 
  -1  18   4     5559.06     4771.88     57.05 o 
   0  18   4      358.83      689.64    177.19 o 
   1  18   4     8216.65     8505.18    511.96 o 
   2  18   4     1266.93     1143.14     79.93 o 
   3  18   4     2909.55     2609.48    205.76 o 
   4  18   4      544.33      525.65     62.05 o 
   5  18   4     1977.86     1901.43    171.86 o 
   6  18   4     1105.31     1277.09    225.93 o 
  -7  19   4     2584.78     2967.66    307.24 o 
  -6  19   4       12.46      133.18     89.50 o 
  -5  19   4     1106.56     1412.02    217.35 o 
  -4  19   4      244.26      307.32    185.73 o 
  -3  19   4       32.52       77.81    172.93 o 
  -2  19   4      393.34      514.41    206.86 o 
  -1  19   4        7.77      127.41     64.77 o 
   0  19   4      713.56     1028.71    165.04 o 
   1  19   4      829.81      911.59    103.30 o 
   2  19   4        4.40      333.42    109.83 o 
   3  19   4     1206.69     1224.58    146.86 o 
   4  19   4       59.41      433.39    199.87 o 
   5  19   4     2463.20     2701.23    106.88 o 
   6  19   4        9.50       31.53     96.85 o 
  -7  20   4     1441.48     1314.80    166.93 o 
  -6  20   4        2.74        4.73      7.26 o 
  -5  20   4     3393.45     3455.25     70.47 o 
  -4  20   4      171.54      165.35     83.94 o 
  -3  20   4     4903.62     4264.81    195.79 o 
  -2  20   4      362.16      382.89    148.56 o 
  -1  20   4     6158.16     6013.78    232.23 o 
   0  20   4      349.40      348.06    253.73 o 
   1  20   4     6078.15     5065.25    400.29 o 
   2  20   4       32.13       52.21     53.76 o 
   3  20   4     3309.65     3251.00     98.30 o 
   4  20   4        7.95       82.04     23.28 o 
   5  20   4      725.16      598.45    214.10 o 
  -6  21   4      547.40      568.50    180.82 o 
  -5  21   4      837.63     1061.31    105.71 o 
  -4  21   4      557.34      807.68     97.13 o 
  -3  21   4        8.78       20.26     66.92 o 
  -2  21   4     1284.08     1243.61    118.02 o 
  -1  21   4      438.31      913.47    175.39 o 
   0  21   4     2030.63     2431.78    265.54 o 
   1  21   4      235.75      275.92    144.89 o 
   2  21   4     1655.72     1781.09    112.76 o 
   3  21   4      641.04      572.47     51.27 o 
   4  21   4     1194.86     1296.05    176.44 o 
  -5  22   4      951.98      985.75     80.65 o 
  -4  22   4     1065.90     1036.82    198.88 o 
  -3  22   4     1249.79     1969.99    315.01 o 
  -2  22   4       11.40      163.38    245.47 o 
  -1  22   4     1059.51      851.06    344.28 o 
   0  22   4        2.93        2.84    161.24 o 
   1  22   4      523.00      937.90    214.42 o 
   2  22   4      349.29      374.05    178.59 o 
   3  22   4      104.35      152.83    134.42 o 
  -3  23   4      143.20      217.33    210.90 o 
  -2  23   4     3523.32     3392.01     70.21 o 
  -1  23   4       30.57       62.48    390.98 o 
   0  23   4     2923.62     3012.01    326.29 o 
   1  23   4       97.55      159.67    204.17 o 
 -11   0   5     2333.94     2229.43     57.75 o 
  -9   0   5    10052.38     9674.93    602.40 o 
  -5   0   5    33542.90    32017.91    385.61 o 
  -3   0   5    56332.76    53079.55    205.52 o 
  -1   0   5    26267.33    26187.77    227.71 o 
   1   0   5    28510.06    28611.76    443.68 o 
   3   0   5     9494.44     9192.86   1015.00 o 
   5   0   5      159.61      493.76    419.54 o 
   7   0   5      463.61      391.92      2.21 o 
   9   0   5      224.94      146.74     85.12 o 
 -12   1   5      125.11       92.77    186.30 o 
 -11   1   5     2748.28     2417.82     33.25 o 
 -10   1   5      241.15      389.10    131.27 o 
  -9   1   5     2291.37     2144.96    105.44 o 
  -8   1   5     3756.22     3622.88    184.56 o 
  -7   1   5     2864.81     2777.91    169.03 o 
  -6   1   5     3859.07     3701.21     60.68 o 
  -5   1   5       52.03      142.39     34.90 o 
  -4   1   5     7623.83     7539.19    413.14 o 
  -3   1   5     3745.51     3557.46    172.92 o 
  -2   1   5     3305.49     3458.00    181.31 o 
  -1   1   5    15286.68    15379.06    148.51 o 
   0   1   5     6122.17     5913.32    151.55 o 
   1   1   5    17442.56    16749.23    692.78 o 
   2   1   5     2506.19     2542.75     70.50 o 
   3   1   5    15533.36    15272.79    262.62 o 
   4   1   5     1305.51     1476.27     95.34 o 
   5   1   5    20367.67    18922.72    525.14 o 
   6   1   5       29.55      160.88     89.27 o 
   7   1   5    12584.26    11825.20    659.94 o 
   8   1   5       26.85      131.12     80.98 o 
   9   1   5     4906.89     4734.21    125.30 o 
  10   1   5       40.49      288.02    126.87 o 
 -12   2   5     2067.39     2032.08    226.40 o 
 -11   2   5      810.05      735.57     69.25 o 
 -10   2   5     2625.92     2724.20    280.04 o 
  -9   2   5     4632.55     4666.30     50.07 o 
  -8   2   5     1254.74     1147.47    158.61 o 
  -7   2   5    13478.60    13087.70    389.88 o 
  -6   2   5      279.63      399.33     53.40 o 
  -5   2   5    11936.05    12211.71    553.40 o 
  -4   2   5       89.42      202.32     83.26 o 
  -3   2   5    13812.65    13389.06    390.48 o 
  -2   2   5     6060.23     6051.31     72.72 o 
  -1   2   5    16883.59    16009.82    581.85 o 
   0   2   5    15632.65    16094.43    283.28 o 
   1   2   5    29258.92    28523.44    194.12 o 
   2   2   5     9048.96     8960.92    211.55 o 
   3   2   5     6859.44     6967.58    189.02 o 
   4   2   5     6872.85     6694.69    209.87 o 
   5   2   5      452.41      495.24     90.36 o 
   6   2   5     8534.29     8242.35    158.90 o 
   7   2   5        1.18      151.78    146.02 o 
   8   2   5     5960.60     5391.55    162.04 o 
   9   2   5      348.06      623.90    110.16 o 
  10   2   5     1777.21     1698.81    139.45 o 
 -12   3   5     1227.68     1278.54    100.99 o 
 -11   3   5      280.86      651.20    304.67 o 
 -10   3   5     6348.26     5864.35    145.18 o 
  -9   3   5     1497.72     1636.14    122.50 o 
  -8   3   5    10774.37    10758.69    254.37 o 
  -7   3   5     2312.30     2474.68    208.06 o 
  -5   3   5     1056.22     1122.90    139.73 o 
  -4   3   5    24965.29    24747.64    174.88 o 
  -3   3   5     3571.92     3794.80     90.07 o 
  -2   3   5    30698.10    29103.72     66.90 o 
  -1   3   5      989.87      989.08    112.71 o 
   0   3   5    19190.99    20029.29    163.07 o 
   1   3   5      908.98      919.89    156.22 o 
   2   3   5    12252.34    12437.62    254.47 o 
   3   3   5     6152.00     5777.42    117.02 o 
   4   3   5     3052.59     2872.54     97.84 o 
   5   3   5     2518.43     2687.57    108.22 o 
   6   3   5       48.02      430.75    138.49 o 
   7   3   5      984.75     1294.49    116.09 o 
   8   3   5       24.61      371.03    146.84 o 
   9   3   5      515.69      462.10     26.99 o 
  10   3   5      400.25      505.44     96.12 o 
 -12   4   5     3979.51     3568.98     25.46 o 
 -11   4   5       28.49       52.59    241.55 o 
 -10   4   5     3269.27     3493.79    136.49 o 
  -9   4   5      587.78      637.21     61.01 o 
  -8   4   5     2461.09     2572.37     38.83 o 
  -7   4   5      183.98      213.18     90.29 o 
  -6   4   5      903.41      812.66     95.86 o 
  -5   4   5      407.46      686.37     78.31 o 
  -4   4   5     2562.71     2585.38     86.53 o 
  -3   4   5      373.19      362.04     55.05 o 
  -2   4   5     3754.93     3621.99    108.08 o 
  -1   4   5     1256.42     1329.96    143.45 o 
   1   4   5      323.00      364.12     23.92 o 
   3   4   5      418.33      477.14     58.03 o 
   4   4   5    16195.72    15859.97     97.05 o 
   5   4   5        3.63      132.44    217.35 o 
   6   4   5    11890.42    11482.87    257.50 o 
   7   4   5     1382.04     1303.73     76.35 o 
   8   4   5    10542.23    11044.21    481.09 o 
   9   4   5      134.36      388.72    201.42 o 
  10   4   5     2938.51     3042.86    118.54 o 
 -12   5   5     1313.40     1459.13    161.25 o 
 -11   5   5      974.39     1088.98    152.73 o 
 -10   5   5     6777.33     6627.43    172.24 o 
  -9   5   5       95.86      130.46     44.48 o 
  -8   5   5     9398.64     8745.24    207.06 o 
  -7   5   5      194.38      238.00     69.42 o 
  -6   5   5    11540.18    10759.30    477.60 o 
  -5   5   5      341.87      427.85     55.06 o 
  -3   5   5      221.20      304.85     68.47 o 
  -1   5   5     3124.70     2931.78    128.76 o 
   0   5   5    19534.71    21368.10    400.44 o 
   1   5   5     2272.37     2498.31    159.83 o 
   2   5   5     2061.61     1943.80     92.59 o 
   3   5   5     2047.72     1990.83    178.74 o 
   4   5   5     3881.59     3885.54    115.20 o 
   5   5   5     3757.20     3545.43    346.13 o 
   6   5   5      369.25      459.19     57.04 o 
   7   5   5     4817.92     5025.24    149.29 o 
   8   5   5       63.94      284.08     57.96 o 
   9   5   5      523.82      860.64    194.11 o 
  10   5   5      928.15      948.33     66.73 o 
 -12   6   5     1034.34     1136.64    129.52 o 
 -11   6   5     1811.91     2034.71    171.37 o 
 -10   6   5     2056.90     2091.03    150.99 o 
  -9   6   5     3523.97     3628.65    124.84 o 
  -8   6   5      937.82     1165.54    156.59 o 
  -7   6   5     9915.49     9262.84    257.96 o 
  -6   6   5      988.59     1271.54    104.56 o 
  -5   6   5    13696.91    13333.01    543.56 o 
  -4   6   5     1069.97     1189.03    131.34 o 
  -3   6   5    30194.46    28814.67     59.01 o 
  -2   6   5     2632.43     2720.53    101.83 o 
  -1   6   5     9329.24     9212.54    375.76 o 
   0   6   5    15034.85    14623.81    131.32 o 
   1   6   5     6871.66     7469.41    372.71 o 
   2   6   5    12450.57    12051.43    103.83 o 
   3   6   5     3170.28     2991.69    134.30 o 
   4   6   5     9100.18     8612.18    546.77 o 
   5   6   5     3212.89     3265.08    205.51 o 
   6   6   5     4334.17     4296.06    105.76 o 
   7   6   5      154.90      181.06     87.34 o 
   8   6   5     3522.65     3463.61    199.85 o 
   9   6   5       15.27      133.55    173.76 o 
  10   6   5     1951.04     1724.79    175.40 o 
 -12   7   5       87.16       71.00    131.83 o 
 -11   7   5     2563.37     2352.72     69.82 o 
 -10   7   5     1297.99     1429.96     59.71 o 
  -9   7   5     1820.69     1936.92     59.08 o 
  -8   7   5      605.89      863.69    107.68 o 
  -7   7   5       75.65      144.74     87.19 o 
  -6   7   5     3152.61     3132.97    183.52 o 
  -5   7   5      316.38      473.36    120.46 o 
  -4   7   5     4114.72     3848.95    110.88 o 
  -3   7   5     1615.59     1507.48    126.57 o 
  -2   7   5    14334.34    15005.88    243.63 o 
  -1   7   5      197.31      266.40    128.50 o 
   0   7   5      226.53      414.18     80.10 o 
   1   7   5    15153.10    14328.29    103.41 o 
   2   7   5      341.48      547.61     82.88 o 
   3   7   5    20401.71    19523.42   1013.53 o 
   4   7   5      477.05      493.20     73.25 o 
   5   7   5    22360.46    21978.35    207.95 o 
   6   7   5       21.11       56.70     75.23 o 
   7   7   5     9902.43    10352.79    336.43 o 
   8   7   5      427.69      410.77     43.04 o 
   9   7   5     3737.67     3600.92    125.86 o 
 -11   8   5     1838.71     1765.89    138.87 o 
 -10   8   5        0.07      114.56     45.14 o 
  -9   8   5     7177.40     6922.48    287.95 o 
  -8   8   5      279.23      265.57     56.71 o 
  -7   8   5    18907.61    18008.47    130.86 o 
  -6   8   5      223.35      215.13     88.19 o 
  -5   8   5    16402.94    15817.89    172.08 o 
  -4   8   5      302.90      386.84     34.58 o 
  -2   8   5     1197.59     1463.46    124.37 o 
  -1   8   5    20221.71    19992.50    279.01 o 
   0   8   5      270.06      244.36     47.52 o 
   1   8   5    14454.26    14195.60    810.83 o 
   2   8   5      753.23      778.73     85.29 o 
   3   8   5    10205.56    10073.37    230.59 o 
   4   8   5       23.74       52.90    112.78 o 
   5   8   5      742.73      636.40    121.40 o 
   6   8   5      193.39      572.02    218.59 o 
   7   8   5       60.46      133.04     85.58 o 
   8   8   5       83.41       61.27     31.18 o 
   9   8   5      536.65      626.01    200.61 o 
 -11   9   5     1961.36     2028.42    123.32 o 
 -10   9   5     1350.45     1530.74    132.62 o 
  -9   9   5     2507.12     2598.02    141.42 o 
  -8   9   5     2615.73     2838.51    171.17 o 
  -7   9   5      919.11     1102.63     95.74 o 
  -6   9   5     1272.37     1201.11     46.83 o 
  -5   9   5       11.67       43.84     63.11 o 
  -4   9   5     4136.76     4200.39     46.83 o 
  -3   9   5     3649.08     3780.95     80.42 o 
  -2   9   5    13156.01    13020.36    295.42 o 
  -1   9   5      965.88     1483.74    182.00 o 
   0   9   5     7919.38     8320.92    510.22 o 
   1   9   5     7061.44     7710.10    329.28 o 
   2   9   5     3765.71     3710.57    128.77 o 
   3   9   5    20478.92    18800.36    192.94 o 
   4   9   5     1905.15     1795.65     93.22 o 
   5   9   5    10999.64    10017.49    731.05 o 
   6   9   5       28.45      195.19     22.60 o 
   7   9   5     6436.62     6138.04     99.87 o 
   8   9   5      277.84      335.32    183.46 o 
   9   9   5     2755.26     2758.71    150.00 o 
 -11  10   5      614.84      875.92     85.38 o 
 -10  10   5      311.06      430.52    178.65 o 
  -9  10   5     1666.31     1664.63    145.52 o 
  -8  10   5     4219.82     3816.15     72.76 o 
  -7  10   5     4912.35     4683.88     74.74 o 
  -6  10   5      355.07      593.62    107.52 o 
  -5  10   5     6774.42     6637.85    276.01 o 
  -4  10   5     1549.96     1513.01     88.81 o 
  -3  10   5     5176.05     5053.94    115.50 o 
  -2  10   5     3700.47     3810.10     85.30 o 
  -1  10   5     3000.22     3015.39     81.07 o 
   0  10   5     7543.81     7746.94    285.39 o 
   1  10   5     6649.01     6538.58    406.42 o 
   2  10   5    11170.40    10486.09    276.70 o 
   3  10   5     1037.97     1114.96    195.89 o 
   4  10   5     5069.13     5176.04    180.91 o 
   5  10   5     1167.13     1320.78     79.26 o 
   6  10   5     2933.88     2917.62    129.80 o 
   7  10   5      597.80      765.33    163.61 o 
   8  10   5     4645.42     4365.35    138.07 o 
   9  10   5      725.31      782.35     48.54 o 
 -11  11   5       19.08      127.41    135.77 o 
 -10  11   5     4519.39     4132.35    130.26 o 
  -9  11   5      405.14      617.51    172.35 o 
  -8  11   5     7344.56     7320.10    183.17 o 
  -7  11   5       45.75       46.21    105.85 o 
  -6  11   5     7767.33     7384.09    488.77 o 
  -5  11   5        4.15      127.20     98.26 o 
  -4  11   5    19919.38    20125.09   1251.98 o 
  -3  11   5      935.65     1045.74    164.01 o 
  -2  11   5    15396.26    15012.17    283.69 o 
  -1  11   5     1201.14     1597.63    162.10 o 
   0  11   5    20021.81    19200.09    155.14 o 
   1  11   5      741.65      742.56     32.60 o 
   2  11   5     4838.39     4786.14    131.26 o 
   3  11   5      360.38      681.31     79.36 o 
   4  11   5     3533.39     3369.78     49.81 o 
   5  11   5      407.96      553.06    138.09 o 
   6  11   5      266.02      238.34    137.47 o 
   7  11   5      288.54      333.28    110.45 o 
   8  11   5       64.22      280.96    215.35 o 
   9  11   5       84.62      198.13    141.38 o 
 -10  12   5      975.91      921.01    101.93 o 
  -9  12   5      412.86      556.04    103.12 o 
  -8  12   5     2371.02     2359.30    132.09 o 
  -7  12   5      344.86      446.46     67.33 o 
  -6  12   5      345.40      380.82     45.82 o 
  -5  12   5      480.66      886.19     99.51 o 
  -4  12   5       22.11      114.81     74.11 o 
  -3  12   5     1681.95     1837.41    187.45 o 
  -2  12   5     5854.99     5439.75     26.95 o 
  -1  12   5      527.56      677.24    141.16 o 
   0  12   5     7796.99     6919.48    175.07 o 
   1  12   5       74.03       87.26    108.77 o 
   2  12   5     6982.58     6934.54    137.35 o 
   3  12   5      498.17      483.55    102.83 o 
   4  12   5     7374.30     6574.40    176.34 o 
   5  12   5      791.76      899.85    126.86 o 
   6  12   5     5410.10     5595.51    147.36 o 
   7  12   5      282.61      251.22     40.02 o 
   8  12   5     4258.07     3862.98    220.63 o 
 -10  13   5     1341.83     1364.87     72.97 o 
  -9  13   5      115.78      132.07     85.39 o 
  -8  13   5     4637.27     4647.09    109.86 o 
  -7  13   5      401.66      511.04    161.71 o 
  -6  13   5     6616.28     7276.71    294.48 o 
  -5  13   5      171.32      247.33    169.50 o 
  -4  13   5     7071.03     6762.24    174.96 o 
  -3  13   5       47.49      120.67     73.14 o 
  -2  13   5     7412.68     7574.13    222.28 o 
  -1  13   5       61.13      183.04    160.96 o 
   0  13   5     5472.08     5516.96    384.98 o 
   1  13   5     4219.10     4392.70    108.23 o 
   2  13   5     3452.79     3429.65     61.62 o 
   3  13   5     1917.90     2314.13    181.08 o 
   4  13   5     1861.66     1752.08     47.58 o 
   5  13   5     2754.07     2706.13    107.57 o 
   6  13   5       37.62      112.50     40.05 o 
   7  13   5     1461.77     1471.13     53.12 o 
   8  13   5       74.60      230.50     98.59 o 
 -10  14   5      351.03      489.13     86.27 o 
  -9  14   5     3016.51     3513.09    269.31 o 
  -8  14   5      707.13      741.95     84.21 o 
  -7  14   5     7298.03     7550.50    556.00 o 
  -6  14   5      106.14      128.28     80.46 o 
  -5  14   5     5603.20     5510.41    169.49 o 
  -4  14   5      302.72      408.61    126.45 o 
  -3  14   5     7318.20     6686.79     72.99 o 
  -2  14   5      143.66      201.41     75.59 o 
  -1  14   5     5128.96     4804.22    155.39 o 
   0  14   5     2268.55     2379.75    204.66 o 
   1  14   5     2375.05     2725.53    112.85 o 
   2  14   5     2352.45     2363.10    133.84 o 
   3  14   5     5827.16     5766.18    109.12 o 
   4  14   5     4879.48     4743.90    109.81 o 
   5  14   5      776.60      682.74     31.95 o 
   6  14   5     2135.08     2034.33     70.14 o 
   7  14   5       14.41      193.61    201.75 o 
   8  14   5      692.29      880.98    188.46 o 
  -9  15   5      536.79      751.60    210.76 o 
  -8  15   5      162.47      381.24    190.61 o 
  -7  15   5      405.16      689.75     59.69 o 
  -6  15   5      868.20     1051.59    182.79 o 
  -5  15   5       61.67       78.18    103.60 o 
  -4  15   5      989.98     1443.88    115.80 o 
  -3  15   5      585.20      495.20     37.12 o 
  -2  15   5      159.13      154.35     33.46 o 
  -1  15   5     1357.94     1350.57     49.78 o 
   0  15   5      825.84      903.64    212.95 o 
   1  15   5     3658.69     3301.91    189.91 o 
   2  15   5      252.00      423.34    122.49 o 
   3  15   5     7161.04     7287.57    551.50 o 
   4  15   5      482.44      424.09    106.77 o 
   5  15   5     6348.09     5862.52    191.96 o 
   6  15   5      124.64      339.73     99.41 o 
   7  15   5     3991.09     3850.36    112.11 o 
  -9  16   5     2607.07     2592.02    208.63 o 
  -8  16   5      157.43      303.47    158.33 o 
  -7  16   5     4637.18     4344.82    102.01 o 
  -6  16   5       51.34      117.91     54.35 o 
  -5  16   5     7366.58     7870.79    366.86 o 
  -4  16   5      396.15      674.91    136.47 o 
  -3  16   5     9257.19     9369.95    164.54 o 
  -2  16   5       98.35      178.78     85.74 o 
  -1  16   5     7034.88     6880.91    182.16 o 
   0  16   5       15.70       75.91    128.13 o 
   1  16   5     5273.87     5150.27    108.59 o 
   2  16   5      177.58      433.48    233.15 o 
   3  16   5     1868.54     1760.81    165.12 o 
   4  16   5      113.60      114.65    140.99 o 
   5  16   5      372.79      422.81    124.07 o 
   6  16   5       57.66      157.76    187.50 o 
   7  16   5        3.65      273.42    184.64 o 
  -8  17   5     1331.54     1282.05    169.00 o 
  -7  17   5      101.90      317.99    222.16 o 
  -6  17   5     1600.97     2120.95    172.10 o 
  -5  17   5      139.72      383.37     83.07 o 
  -4  17   5     1327.04     1783.96    215.67 o 
  -3  17   5      511.25      526.62     47.81 o 
  -2  17   5     1423.56     1368.49    136.30 o 
  -1  17   5     2557.19     2475.07     67.13 o 
   0  17   5     3384.16     3773.97    206.63 o 
   1  17   5     5257.64     5554.14    274.22 o 
   2  17   5     2301.91     1868.13     99.67 o 
   3  17   5     3627.26     3394.51    101.21 o 
   4  17   5     1080.27      986.87     75.61 o 
   5  17   5     3414.28     3356.16    143.95 o 
   6  17   5      113.71      150.54    115.69 o 
  -8  18   5      391.89      627.28    110.28 o 
  -7  18   5     1169.84     1137.48    203.55 o 
  -6  18   5      214.98      253.08     84.95 o 
  -5  18   5     1885.01     2087.81    127.91 o 
  -4  18   5        3.52       72.51     49.16 o 
  -3  18   5     2258.97     2423.08    200.70 o 
  -2  18   5     2252.83     2252.52    122.58 o 
  -1  18   5     3268.27     3645.50    226.27 o 
   0  18   5     1935.83     1791.06    200.06 o 
   1  18   5      430.69      380.66     48.71 o 
   2  18   5     2761.57     2866.63     78.93 o 
   3  18   5        3.43      206.95    115.87 o 
   4  18   5     1765.81     1710.13     78.61 o 
   5  18   5       23.22       52.50    101.54 o 
   6  18   5     1663.46     1876.62    138.57 o 
  -7  19   5       14.90      161.46    124.44 o 
  -6  19   5     3436.75     3635.53    241.85 o 
  -5  19   5       17.40      385.67    159.85 o 
  -4  19   5     5727.17     5500.56     83.22 o 
  -3  19   5      457.71      397.19    292.18 o 
  -2  19   5     7456.03     6941.08    188.85 o 
  -1  19   5      681.66      826.11    181.78 o 
   0  19   5     5271.54     5051.81    104.03 o 
   1  19   5      167.16      158.93     82.01 o 
   2  19   5     2349.42     2533.81    354.69 o 
   3  19   5      338.88      532.50    175.18 o 
   4  19   5      307.56      371.93    120.09 o 
   5  19   5       80.80      266.37     77.66 o 
  -6  20   5      143.17      195.84     93.32 o 
  -5  20   5      158.51      355.11    102.23 o 
  -4  20   5      178.40      169.03     65.33 o 
  -3  20   5      802.12      991.17    148.53 o 
  -2  20   5      952.61     1011.44     85.60 o 
  -1  20   5      769.59     1216.97    260.35 o 
   0  20   5     2041.41     2333.42    205.25 o 
   1  20   5       17.35      137.29    361.16 o 
   2  20   5     3369.31     3163.85    102.57 o 
   3  20   5      234.81      174.36     68.76 o 
   4  20   5     3297.83     3115.04    147.95 o 
  -5  21   5        1.55        2.84    134.63 o 
  -4  21   5     2555.10     2645.28    177.82 o 
  -3  21   5       48.63       82.30     27.45 o 
  -2  21   5     1874.67     2054.47    108.29 o 
  -1  21   5      111.34      591.35    253.66 o 
   0  21   5     1883.91     2053.60     55.47 o 
   1  21   5      564.88      466.13     39.76 o 
   2  21   5      292.66      286.29    105.23 o 
   3  21   5      783.12      860.40     51.59 o 
  -4  22   5       15.54       60.38    112.79 o 
  -3  22   5     2401.16     2561.27    170.15 o 
  -2  22   5      288.69      266.19     76.68 o 
  -1  22   5     1972.74     1820.48     79.60 o 
   0  22   5      680.81      517.82    236.18 o 
   1  22   5     1445.99     1515.74    434.37 o 
   2  22   5      425.53      546.74    375.67 o 
  -1  23   5      323.66      271.70    370.78 o 
 -12   0   6      803.09      825.50    365.73 o 
 -10   0   6      100.32      475.62     73.76 o 
  -8   0   6        2.42      338.31     89.15 o 
  -6   0   6     1097.57     1281.01     59.27 o 
  -4   0   6    10616.44    11279.00    188.64 o 
  -2   0   6    26391.11    24944.31    156.12 o 
   0   0   6    24480.43    23706.84    240.61 o 
   2   0   6    19451.84    18961.68    438.94 o 
   4   0   6    33096.36    33963.34    432.32 o 
   6   0   6    15323.57    16292.92    500.00 o 
   8   0   6     4721.65     4309.28     41.65 o 
 -12   1   6     2487.78     2585.35    278.32 o 
 -11   1   6      255.96     1864.46    936.42 o 
 -10   1   6     3326.01     3620.74    165.25 o 
  -9   1   6       52.94      136.19     83.36 o 
  -8   1   6    15123.84    14609.96    539.12 o 
  -7   1   6      537.62      698.75     97.02 o 
  -5   1   6      286.30      421.38     52.35 o 
  -4   1   6    19742.74    18767.46     90.82 o 
  -3   1   6     7574.26     8072.72    460.46 o 
  -2   1   6    24237.71    22519.66    312.19 o 
  -1   1   6     1098.30     1170.91    102.47 o 
   0   1   6     9953.51     9336.68    678.35 o 
   1   1   6     1712.43     2170.75    113.12 o 
   2   1   6      101.14      128.81     38.13 o 
   3   1   6     5238.77     5144.27    111.77 o 
   4   1   6      107.64      126.36     79.06 o 
   5   1   6     3170.23     3213.25    119.70 o 
   6   1   6     2186.04     2269.44     36.26 o 
   7   1   6      502.70      547.87    189.63 o 
   8   1   6      856.39     1283.20    193.28 o 
   9   1   6      715.26     1297.55    194.75 o 
 -12   2   6      936.04     1183.62    282.37 o 
 -11   2   6     2991.86     2703.71    177.55 o 
 -10   2   6       26.54      104.29     83.27 o 
  -9   2   6    10460.64    10283.75    296.60 o 
  -8   2   6      106.46      299.41    182.57 o 
  -7   2   6    14480.90    13807.92    301.83 o 
  -6   2   6     1619.41     1709.14    110.60 o 
  -5   2   6     6049.53     6020.50    237.20 o 
  -4   2   6     2528.77     2754.55     73.24 o 
  -3   2   6     5787.11     5776.00     68.47 o 
  -2   2   6    10215.67     9900.05    269.61 o 
  -1   2   6     3595.07     3660.03     95.89 o 
   0   2   6    14446.25    13835.66    145.29 o 
   1   2   6     5551.05     5548.95    105.54 o 
   2   2   6    28011.45    28339.85    202.00 o 
   3   2   6      274.39      255.26     36.20 o 
   4   2   6     6228.57     5437.27    185.55 o 
   5   2   6      385.45      405.09     14.94 o 
   6   2   6     4602.16     4168.34     67.05 o 
   7   2   6      472.64      472.57     27.55 o 
   8   2   6     3089.69     3058.37    260.93 o 
   9   2   6      993.83     1018.55    155.65 o 
 -12   3   6      798.51      732.81    120.39 o 
 -11   3   6     1071.15     1081.25    220.44 o 
 -10   3   6      607.01      567.61     72.47 o 
  -9   3   6       13.97      116.22    131.29 o 
  -8   3   6      878.15     1116.86    170.63 o 
  -7   3   6      590.00      668.73     92.11 o 
  -6   3   6     3881.14     3613.14    154.50 o 
  -5   3   6     3017.83     3294.15     97.30 o 
  -4   3   6     4063.99     4348.40     85.64 o 
  -3   3   6    17994.76    17437.73    348.11 o 
  -2   3   6     6252.61     6571.67    396.99 o 
  -1   3   6    19301.57    18949.27    175.34 o 
   0   3   6     1068.25     1120.00     38.68 o 
   1   3   6    29538.44    29710.20    378.51 o 
   2   3   6     1042.87     1475.51    137.88 o 
   3   3   6    20303.73    19614.48    318.40 o 
   4   3   6      514.41      611.43     69.77 o 
   5   3   6    18016.93    17923.21    389.83 o 
   6   3   6      754.39      852.24    124.60 o 
   7   3   6     8545.43     8511.98    402.48 o 
   8   3   6      425.70      414.10     38.62 o 
   9   3   6     1215.82     1673.09    219.68 o 
 -12   4   6       10.81      180.49    181.29 o 
 -11   4   6     6738.92     6832.81    161.60 o 
 -10   4   6      135.26      113.06    128.89 o 
  -9   4   6    13136.91    13275.17    506.86 o 
  -8   4   6        2.21       92.76     99.95 o 
  -7   4   6    26347.42    24866.11    880.57 o 
  -6   4   6      243.27      376.08    161.88 o 
  -5   4   6    15497.69    15879.37    240.51 o 
  -4   4   6       47.82      205.60     90.62 o 
  -3   4   6    19467.01    19173.38    299.78 o 
  -2   4   6     1638.90     1725.86     95.36 o 
  -1   4   6    11033.31    11382.14    176.68 o 
   0   4   6     1712.52     2011.61     80.54 o 
   1   4   6     1974.95     1706.37    112.39 o 
   2   4   6      353.86      364.08    143.40 o 
   3   4   6      175.42      344.31    151.09 o 
   4   4   6        5.58       42.79    116.41 o 
   5   4   6       65.50      147.19    105.65 o 
   6   4   6      354.60      382.64    145.85 o 
   7   4   6     3151.07     3015.24    122.78 o 
   8   4   6      152.50      158.07     54.13 o 
   9   4   6     2363.41     2016.03    183.64 o 
 -12   5   6      769.83     1040.46    114.71 o 
 -11   5   6      942.88      912.54    174.89 o 
 -10   5   6     1694.94     1687.13     68.86 o 
  -9   5   6      150.32      181.09    171.28 o 
  -8   5   6     1988.43     1942.36     46.02 o 
  -7   5   6     1693.28     2020.61    145.07 o 
  -6   5   6     3675.42     3540.32     89.25 o 
  -5   5   6     4143.65     3960.04    110.14 o 
  -4   5   6     4844.31     4655.94    116.30 o 
  -3   5   6    19418.05    19372.54    594.20 o 
  -2   5   6     2021.69     2242.17    120.17 o 
  -1   5   6    12668.23    13315.69     97.38 o 
   0   5   6     1210.06     1283.53    102.38 o 
   1   5   6    29288.83    28036.53    397.54 o 
   2   5   6       57.23       92.58     63.12 o 
   3   5   6    22332.63    21195.94    232.63 o 
   4   5   6       24.51      106.35    188.84 o 
   5   5   6    11542.36    11526.69    417.65 o 
   6   5   6       21.76       47.33     47.55 o 
   7   5   6     2633.60     2478.70    175.39 o 
   8   5   6      131.01      273.88    188.10 o 
   9   5   6     2034.49     2221.52    137.71 o 
 -12   6   6      593.57      570.37     39.41 o 
 -11   6   6     2711.75     2504.46    172.45 o 
 -10   6   6        7.10       71.10    118.95 o 
  -9   6   6     5596.81     5427.17    121.79 o 
  -8   6   6      198.03      644.03    140.44 o 
  -7   6   6     2674.05     2524.70     98.75 o 
  -6   6   6      413.96      510.15    132.99 o 
  -5   6   6    12609.20    11699.63    156.11 o 
  -4   6   6     4142.67     4239.41    125.19 o 
  -3   6   6     9964.96    10277.47    480.02 o 
  -2   6   6    10897.90    11093.75    532.73 o 
  -1   6   6     1368.93     1324.01     52.58 o 
   0   6   6    16174.45    15578.48    283.24 o 
   1   6   6      506.72      818.92    132.36 o 
   2   6   6    11052.15    10934.70    386.92 o 
   3   6   6       38.35      152.45    163.40 o 
   4   6   6    13151.12    12123.56     64.71 o 
   5   6   6      470.03      644.55    140.39 o 
   6   6   6     4013.19     3731.08     75.96 o 
   7   6   6     1890.87     1853.65    100.11 o 
   8   6   6     2742.58     3014.86    127.16 o 
   9   6   6     1763.14     1963.80    133.75 o 
 -11   7   6       54.81      136.90     77.44 o 
 -10   7   6     7119.82     6613.31    154.15 o 
  -9   7   6      363.90      481.77     98.36 o 
  -8   7   6     9565.16     8942.24    137.88 o 
  -7   7   6       52.11       64.52     27.79 o 
  -6   7   6    13077.54    13157.83    633.49 o 
  -5   7   6      678.07      631.91     42.30 o 
  -4   7   6    17351.66    17598.79    181.99 o 
  -3   7   6     3648.90     3505.74     68.15 o 
  -2   7   6    15867.51    15780.45    191.84 o 
  -1   7   6     1876.29     2201.01    224.32 o 
   0   7   6     4851.86     4487.12     70.57 o 
   1   7   6     1066.38     1046.43     92.39 o 
   2   7   6       27.39      129.20    165.16 o 
   3   7   6     2554.84     2600.23     37.85 o 
   4   7   6      110.74      165.95    136.32 o 
   5   7   6     1380.10     1259.35    161.63 o 
   6   7   6     1429.02     1961.97     61.33 o 
   7   7   6      535.54      635.38     27.48 o 
   8   7   6      957.58      827.40     35.06 o 
   9   7   6        6.30      289.01    157.37 o 
 -11   8   6       11.28      226.67    167.45 o 
 -10   8   6       58.24      275.87    181.57 o 
  -9   8   6      101.55      148.16    116.60 o 
  -8   8   6      317.64      344.07    113.72 o 
  -7   8   6      428.36      406.45     58.98 o 
  -6   8   6     3366.70     3629.57    101.36 o 
  -5   8   6       43.61      130.43    142.26 o 
  -4   8   6     6148.68     6010.57    160.09 o 
  -3   8   6       63.84      162.03     81.53 o 
  -2   8   6    20076.88    18908.41     83.95 o 
  -1   8   6      149.30      491.90    191.16 o 
   0   8   6    23122.97    21440.12    297.17 o 
   1   8   6      314.97      318.40     57.39 o 
   2   8   6    19427.04    18701.16    351.40 o 
   3   8   6      398.60      396.76    110.17 o 
   4   8   6     8904.41     8398.93    126.37 o 
   5   8   6      181.64      254.82    154.46 o 
   6   8   6     3834.17     4186.33    589.27 o 
   7   8   6      384.64      481.67    190.97 o 
   8   8   6     5345.20     4950.15    249.25 o 
   9   8   6       20.27      178.53     90.72 o 
 -11   9   6      109.03      140.32     19.22 o 
 -10   9   6     6618.04     6096.89    108.30 o 
  -9   9   6      316.99      315.41    106.63 o 
  -8   9   6     5399.73     5287.85    145.56 o 
  -7   9   6       67.25      116.14    142.60 o 
  -6   9   6     5969.25     6462.56    312.58 o 
  -5   9   6     1283.96     1417.24    158.59 o 
  -4   9   6     9011.99     9086.94    376.52 o 
  -3   9   6     4568.63     4282.04    112.77 o 
  -2   9   6     8044.52     7532.12    122.69 o 
  -1   9   6     2559.80     2553.86     81.11 o 
   0   9   6     1799.07     1961.87    107.72 o 
   1   9   6     3446.82     3451.73     59.03 o 
   2   9   6      102.64      144.36     54.41 o 
   3   9   6     2466.32     2473.75    166.44 o 
   4   9   6      471.71      825.48    170.36 o 
   5   9   6      497.62      566.30    109.55 o 
   6   9   6     1420.95     1276.28     97.47 o 
   7   9   6     2225.10     2278.68    182.81 o 
   8   9   6     2218.14     2267.46     85.50 o 
 -11  10   6     3056.03     3344.83    160.01 o 
 -10  10   6       32.98       65.26     35.74 o 
  -9  10   6     3343.43     3260.07     94.60 o 
  -8  10   6      128.84      165.03     35.39 o 
  -7  10   6    13913.99    13610.67    268.78 o 
  -6  10   6      482.31      446.03     30.43 o 
  -5  10   6     4115.24     4106.77    145.62 o 
  -4  10   6     6670.09     6942.80    214.26 o 
  -3  10   6     3887.69     3843.43     94.56 o 
  -2  10   6     6260.24     5627.84    286.25 o 
  -1  10   6     4540.92     4329.33    182.78 o 
   0  10   6     9401.76     8625.27    299.72 o 
   1  10   6      224.40      221.45     37.52 o 
   2  10   6     2771.91     2815.70    115.01 o 
   3  10   6     1962.25     2038.65    107.37 o 
   4  10   6     3566.73     3490.83    243.97 o 
   5  10   6       19.46      727.98    530.39 o 
   6  10   6     1494.37     1457.00    109.87 o 
   7  10   6      877.03     1116.36    194.46 o 
   8  10   6     1476.98     1519.08    132.09 o 
 -10  11   6      628.49      763.50     90.89 o 
  -9  11   6      276.68      492.39     91.67 o 
  -8  11   6      882.65     1030.98    126.44 o 
  -7  11   6      248.06      463.51    108.76 o 
  -6  11   6     1236.47     1312.69    120.89 o 
  -5  11   6     6699.41     6648.36    131.63 o 
  -4  11   6       21.77      137.26     57.13 o 
  -3  11   6    10267.82    10220.44    295.21 o 
  -2  11   6      357.13      408.62     99.98 o 
  -1  11   6     8686.27     8551.98    164.23 o 
   0  11   6     2606.81     2676.48    161.80 o 
   1  11   6    13321.70    13224.74    637.17 o 
   2  11   6      148.79      153.37    134.83 o 
   3  11   6     7490.65     7492.90    170.25 o 
   4  11   6      928.98      988.55    102.32 o 
   5  11   6     7348.30     7600.17    153.09 o 
   6  11   6      894.16     1015.45    124.14 o 
   7  11   6     4367.39     3941.02    544.22 o 
   8  11   6      510.33      746.39    117.18 o 
 -10  12   6       18.22       12.95     61.53 o 
  -9  12   6     8014.93     7562.35    271.00 o 
  -8  12   6      151.26      153.02     67.03 o 
  -7  12   6    10040.89     9931.88    227.74 o 
  -6  12   6       94.62      214.19     80.98 o 
  -5  12   6     7843.53     8373.81    442.72 o 
  -4  12   6        0.57      128.41    127.49 o 
  -3  12   6     3911.68     3880.52     72.26 o 
  -2  12   6       26.31      105.94    158.74 o 
  -1  12   6     3899.84     4100.54    160.45 o 
   0  12   6       40.04       37.87     79.28 o 
   1  12   6     2309.62     2116.31     89.83 o 
   2  12   6      799.29      902.65    176.69 o 
   3  12   6      599.69      738.28    165.55 o 
   4  12   6      535.13      958.45    177.58 o 
   5  12   6      833.54     1367.45    165.71 o 
   6  12   6      197.12      235.06     20.46 o 
   7  12   6     1520.08     1460.63    119.95 o 
   8  12   6      120.08      313.41    157.91 o 
 -10  13   6     1184.94     1163.29    119.93 o 
  -9  13   6        8.85      103.52     65.91 o 
  -8  13   6     1372.07     1528.08     94.15 o 
  -7  13   6      359.46      411.21     87.09 o 
  -6  13   6     2410.14     2672.66    141.92 o 
  -5  13   6     1960.22     1814.16     86.90 o 
  -4  13   6     4494.14     4444.66    137.14 o 
  -3  13   6     6348.96     5820.53    222.90 o 
  -2  13   6     2689.23     2626.37    161.55 o 
  -1  13   6     5686.48     5517.95    187.56 o 
   0  13   6     2627.18     2568.19     84.45 o 
   1  13   6     8692.53     8330.37    343.76 o 
   2  13   6       30.61      191.79    197.68 o 
   3  13   6    10829.22    11276.78    652.36 o 
   4  13   6      389.99      525.66    163.24 o 
   5  13   6     3715.27     3153.54    130.05 o 
   6  13   6        1.62       68.55     95.20 o 
   7  13   6     2307.25     2184.28    188.33 o 
  -9  14   6     1800.02     1764.93    216.74 o 
  -8  14   6        3.17       51.20     94.24 o 
  -7  14   6     3539.76     3904.17    273.32 o 
  -6  14   6      694.65      708.69    178.45 o 
  -5  14   6     1650.87     1747.04    150.87 o 
  -4  14   6     1155.93     1474.66    111.71 o 
  -3  14   6     1131.01     1179.16    167.11 o 
  -2  14   6     3699.30     4034.71    249.47 o 
  -1  14   6     2239.95     2369.76    136.83 o 
   0  14   6     4232.34     4320.74     95.91 o 
   1  14   6        2.85       39.92     28.52 o 
   2  14   6    10595.17     9848.36    126.13 o 
   3  14   6      659.68      730.09    272.25 o 
   4  14   6     7523.03     7187.19    225.44 o 
   5  14   6      479.90      542.09    124.76 o 
   6  14   6     3525.94     3575.41    232.41 o 
   7  14   6      416.93      370.31    186.11 o 
  -9  15   6        3.01       53.15    105.50 o 
  -8  15   6     4243.95     4121.14    144.50 o 
  -7  15   6      330.70      598.14    118.30 o 
  -6  15   6     4111.42     4087.17     75.35 o 
  -5  15   6      108.11      181.34    180.69 o 
  -4  15   6    10418.64    10284.68    151.26 o 
  -3  15   6       48.95      135.49    146.71 o 
  -2  15   6     7856.12     8227.04    664.10 o 
  -1  15   6     1207.72     1130.57    103.09 o 
   0  15   6     1349.37     1808.47    926.80 o 
   1  15   6     1015.63     1094.87     28.23 o 
   2  15   6       85.75      536.92    378.92 o 
   3  15   6      339.66      446.11    214.19 o 
   4  15   6        0.28      272.34    175.38 o 
   5  15   6      399.03      504.95     73.27 o 
   6  15   6      306.43      259.39    176.85 o 
  -9  16   6      152.93      376.45     78.61 o 
  -8  16   6       71.87      387.44    146.72 o 
  -7  16   6      375.69      757.07    102.64 o 
  -6  16   6      655.59      668.40    149.18 o 
  -5  16   6       12.50       57.81    144.37 o 
  -4  16   6     1811.69     1770.68    144.82 o 
  -3  16   6      852.56     1077.38    145.12 o 
  -2  16   6     6749.72     6340.06    105.51 o 
  -1  16   6     1387.48     1327.40     23.09 o 
   0  16   6     7483.59     7076.71     37.39 o 
   1  16   6     1595.70     1729.76    281.61 o 
   2  16   6     6080.85     5654.76    279.60 o 
   3  16   6      636.76      500.10    139.25 o 
   4  16   6     7153.64     6783.92    121.69 o 
   5  16   6      113.24      342.47    151.68 o 
   6  16   6     2692.87     2359.88     89.73 o 
  -8  17   6     1619.85     1935.83     94.87 o 
  -7  17   6        7.16       66.41     85.72 o 
  -6  17   6     4167.74     3780.48     66.77 o 
  -5  17   6      335.73      314.30     27.76 o 
  -4  17   6     5362.76     5163.92    206.33 o 
  -3  17   6      951.38     1072.83    167.71 o 
  -2  17   6      699.37      704.07     55.84 o 
  -1  17   6     1510.37     1582.82    127.85 o 
   0  17   6      297.37      398.81     25.13 o 
   1  17   6     2132.17     2380.12    288.82 o 
   2  17   6       79.52      121.84    106.39 o 
   3  17   6     1113.67     1090.51    263.02 o 
   4  17   6      325.37      263.60     59.86 o 
   5  17   6     1691.80     1723.46    236.37 o 
  -7  18   6     2558.52     2463.79    133.64 o 
  -6  18   6      137.72      223.58    142.03 o 
  -5  18   6     2255.07     2057.03     43.24 o 
  -4  18   6      891.01     1103.63    148.03 o 
  -3  18   6     2296.61     2073.25     88.95 o 
  -2  18   6     1442.38     1407.37    141.36 o 
  -1  18   6     1638.34     1509.22     51.12 o 
   0  18   6     2336.53     2206.19    312.08 o 
   1  18   6     1128.67      831.18    142.57 o 
   2  18   6     1430.40     1779.78    220.12 o 
   3  18   6      256.04      460.29    111.52 o 
   4  18   6     1175.89     1171.20    188.73 o 
   5  18   6        6.76      104.89    126.81 o 
  -7  19   6      352.02      305.07    178.35 o 
  -6  19   6      198.96      379.97    144.81 o 
  -5  19   6      785.55      857.81     31.29 o 
  -4  19   6      188.84      227.74    191.95 o 
  -3  19   6     3073.38     2719.23     83.99 o 
  -2  19   6        0.72       91.49     46.78 o 
  -1  19   6     3184.51     3035.45     74.56 o 
   0  19   6      472.72      689.46     63.88 o 
   1  19   6     3787.21     3382.45     42.28 o 
   2  19   6       43.70      116.96    110.82 o 
   3  19   6     3374.38     3111.05     53.56 o 
   4  19   6      283.52      390.40    174.70 o 
  -6  20   6        1.69       32.79    138.46 o 
  -5  20   6     2581.63     2652.62    112.45 o 
  -4  20   6       90.16       85.20     48.68 o 
  -3  20   6     1551.74     1530.42    154.49 o 
  -2  20   6      108.84      415.67    179.94 o 
  -1  20   6      752.83      900.23    241.25 o 
   0  20   6       14.13       64.15     65.24 o 
   1  20   6      354.10      445.72    125.64 o 
   2  20   6      250.49      578.48    112.97 o 
   3  20   6      129.70      505.06    233.20 o 
  -5  21   6      467.51      402.12     59.79 o 
  -4  21   6      835.35      886.34     69.35 o 
  -3  21   6      833.67      959.42     63.44 o 
  -2  21   6      853.81     1310.65    162.33 o 
  -1  21   6     2274.81     2243.32    118.03 o 
   0  21   6      330.99      209.22     30.21 o 
   1  21   6     2471.57     2402.72     86.94 o 
   2  21   6       26.64       81.27     99.99 o 
  -3  22   6      250.52      241.50     33.34 o 
  -2  22   6     1300.26     1554.45    149.42 o 
  -1  22   6      128.53      173.58     92.93 o 
   0  22   6     1758.13     1663.81    122.94 o 
 -11   0   7     5893.95     5542.80    173.56 o 
  -9   0   7    13857.99    13571.62    277.06 o 
  -7   0   7    17535.86    17021.58    270.12 o 
  -5   0   7     5935.42     6154.97    168.75 o 
  -3   0   7      922.89     1052.41     25.31 o 
  -1   0   7     9134.54     9174.93    359.53 o 
   1   0   7       25.03       81.65     64.84 o 
   3   0   7     5818.47     6197.06    345.06 o 
   5   0   7     6346.09     5709.91     77.52 o 
   7   0   7     7270.38     6871.94    199.43 o 
   9   0   7     4854.77     4445.60    137.90 o 
 -12   1   7      735.37      786.69    202.27 o 
 -11   1   7        5.98      281.09    128.59 o 
 -10   1   7     3615.98     3236.93    102.18 o 
  -9   1   7      951.16      908.57     98.54 o 
  -8   1   7     1294.65     1210.87     53.94 o 
  -7   1   7     5905.45     5843.68    148.84 o 
  -6   1   7     1483.84     1545.03    141.65 o 
  -5   1   7    15585.60    14516.22    432.09 o 
  -4   1   7     2775.61     2800.95    172.41 o 
  -3   1   7    21983.55    21648.19    159.82 o 
  -2   1   7      505.65      483.16     53.29 o 
  -1   1   7    27862.28    26022.24    170.01 o 
   0   1   7       29.28      159.40     47.31 o 
   1   1   7    28549.99    27513.11    291.38 o 
   2   1   7      484.57      506.10     82.26 o 
   3   1   7    15812.75    14679.28    107.94 o 
   4   1   7     1758.76     2029.66     16.03 o 
   5   1   7     8322.71     8204.49    176.34 o 
   6   1   7      242.76      391.85    143.79 o 
   7   1   7     2026.52     1955.38    158.87 o 
   8   1   7     1218.04     1449.67    136.95 o 
   9   1   7      233.75      558.11    246.45 o 
 -12   2   7       25.57      442.45    136.03 o 
 -11   2   7     2217.71     2045.27     93.50 o 
 -10   2   7      602.73      835.06    114.03 o 
  -9   2   7     7635.15     7368.59    154.83 o 
  -8   2   7     2364.65     2507.27    157.00 o 
  -7   2   7     7294.58     7409.89    238.44 o 
  -6   2   7     3159.01     2995.82    150.79 o 
  -5   2   7     2612.32     2938.83    126.41 o 
  -4   2   7    11888.17    11285.96    425.38 o 
  -3   2   7     1986.90     1766.41    188.78 o 
  -2   2   7    28560.89    27415.47    127.90 o 
  -1   2   7     1056.66     1257.08    104.22 o 
   0   2   7    13346.05    13228.37    241.20 o 
   1   2   7       11.81      207.85     52.65 o 
   2   2   7    15496.74    14952.69    102.83 o 
   3   2   7     2995.98     3021.03    125.03 o 
   4   2   7    13433.16    12770.45    181.05 o 
   5   2   7     3376.02     3632.69     78.92 o 
   6   2   7     1687.14     1950.80    225.50 o 
   7   2   7     4027.37     3808.56    345.32 o 
   8   2   7      682.43      728.31    160.94 o 
   9   2   7     1504.97     1706.30    220.42 o 
 -12   3   7     6081.72     5882.34    340.49 o 
 -11   3   7       75.42      159.39     75.17 o 
 -10   3   7     5107.32     5108.60    234.30 o 
  -9   3   7      264.67      303.05     75.43 o 
  -8   3   7     8995.21     8919.57    341.18 o 
  -7   3   7      316.36      396.10     49.44 o 
  -6   3   7    11499.77    11497.93    608.17 o 
  -5   3   7      771.81     1199.58    131.45 o 
  -4   3   7     3360.67     3380.56     77.66 o 
  -3   3   7     3636.18     3806.45    126.07 o 
  -2   3   7     3045.77     3227.28    104.28 o 
  -1   3   7     9397.40     9085.40    284.37 o 
   0   3   7       53.97       93.61     59.20 o 
   1   3   7     2830.46     2643.02     65.70 o 
   2   3   7     3125.09     3335.02     86.32 o 
   3   3   7      136.59      314.81     83.38 o 
   4   3   7     1323.52     1389.48    172.99 o 
   5   3   7      341.17      469.07     95.15 o 
   6   3   7     4936.34     4493.14    130.71 o 
   7   3   7      771.23      990.79    171.72 o 
   8   3   7     3548.56     3783.66    163.88 o 
   9   3   7      282.62      588.03    307.83 o 
 -12   4   7       48.98      185.85    105.24 o 
 -11   4   7       48.42      170.70     72.50 o 
 -10   4   7     1221.59     1008.02    153.41 o 
  -9   4   7      318.54      458.07    119.12 o 
  -8   4   7     2330.10     2559.08    204.49 o 
  -7   4   7      982.70     1239.16    145.59 o 
  -6   4   7     8736.59     8635.54    529.32 o 
  -5   4   7       89.15      100.88    104.33 o 
  -4   4   7    15462.26    14349.49    179.61 o 
  -3   4   7       41.81      246.24     99.34 o 
  -2   4   7    36942.20    36000.67    258.42 o 
  -1   4   7      314.11      465.35     43.65 o 
   0   4   7    29087.46    27782.80    348.75 o 
   1   4   7        1.50      142.32    152.07 o 
   2   4   7    15728.30    14382.65    356.15 o 
   3   4   7       40.82       62.81     15.55 o 
   4   4   7    12235.90    11680.16    527.18 o 
   5   4   7       33.22       77.95     79.70 o 
   6   4   7     3722.49     3998.15    220.82 o 
   7   4   7       32.24      177.43     72.69 o 
   8   4   7     1257.92     1171.11    150.30 o 
 -11   5   7       14.27       57.22     85.96 o 
 -10   5   7     7370.04     6816.46    151.14 o 
  -9   5   7      556.63      489.50     42.68 o 
  -8   5   7     5193.01     4918.46     46.64 o 
  -7   5   7     2930.75     3264.91    114.70 o 
  -6   5   7     9725.36     9240.29    234.81 o 
  -5   5   7     1227.06     1808.82    122.05 o 
  -4   5   7     5409.96     5255.26     72.74 o 
  -3   5   7    14008.42    13420.64    334.50 o 
  -2   5   7      872.32     1026.79    132.63 o 
  -1   5   7     2303.36     2679.51    170.53 o 
   0   5   7      381.59      403.11    237.00 o 
   1   5   7     4115.04     3813.20     62.19 o 
   2   5   7     1364.76     1350.15     62.22 o 
   3   5   7     7673.68     7709.15    422.55 o 
   4   5   7     3560.60     3491.09    164.36 o 
   5   5   7     2030.48     2017.36    161.05 o 
   6   5   7     2202.79     2423.05    172.98 o 
   7   5   7       36.70      141.01    111.75 o 
   8   5   7     3573.47     3614.60    143.51 o 
 -11   6   7     3339.76     3049.24     46.41 o 
 -10   6   7       68.49      471.54    182.95 o 
  -9   6   7     3220.41     3209.72    117.15 o 
  -8   6   7     1691.00     1809.43    166.58 o 
  -7   6   7     9187.50     8785.11     47.95 o 
  -6   6   7     2047.77     2437.28    113.77 o 
  -5   6   7     5192.47     4907.68     86.50 o 
  -4   6   7     9722.62    10468.79    223.45 o 
  -3   6   7     1263.48     1507.24    158.77 o 
  -2   6   7    14347.31    14532.46    371.07 o 
  -1   6   7       31.76      159.97     60.37 o 
   0   6   7     7393.69     7393.12    292.41 o 
   1   6   7     1445.86     1429.16    171.67 o 
   2   6   7     8780.45     8230.98    334.95 o 
   3   6   7     1113.85     1034.59    325.58 o 
   4   6   7     6332.90     6629.05    231.52 o 
   5   6   7     1211.66     1217.93    117.72 o 
   6   6   7      805.10     1484.49    351.83 o 
   7   6   7      833.92      775.48     49.09 o 
   8   6   7      796.90      842.48     61.23 o 
 -11   7   7       70.29      284.67    255.42 o 
 -10   7   7      510.22      645.32    236.82 o 
  -9   7   7     1595.27     1578.84     56.28 o 
  -8   7   7      421.89      480.40     96.42 o 
  -7   7   7     5733.19     5710.23    115.00 o 
  -6   7   7      927.81     1023.56     70.48 o 
  -5   7   7     8219.89     7935.77    306.62 o 
  -4   7   7      714.09      881.75     63.15 o 
  -3   7   7    18767.30    17828.83    196.65 o 
  -2   7   7        6.09       56.02     28.33 o 
  -1   7   7    21586.97    21054.93    135.29 o 
   0   7   7      619.43      606.03    134.59 o 
   1   7   7    20842.39    20168.57    150.29 o 
   2   7   7      344.97      375.97    110.80 o 
   3   7   7     7178.76     7208.46    347.23 o 
   4   7   7     1081.20     1121.44     84.78 o 
   5   7   7     5383.06     5378.63    205.60 o 
   6   7   7     1970.83     2141.63    101.76 o 
   7   7   7     2346.94     2438.55     96.42 o 
   8   7   7      240.68      167.86     20.38 o 
 -11   8   7     4249.76     3932.63    178.19 o 
 -10   8   7      479.42      648.99    113.33 o 
  -9   8   7     6177.02     6104.33    142.69 o 
  -8   8   7      327.96      317.17     40.55 o 
  -7   8   7    12545.69    12453.94    398.48 o 
  -6   8   7      206.56      290.79     63.00 o 
  -5   8   7     7976.80     8026.72    394.50 o 
  -4   8   7        2.20      208.11    117.24 o 
  -3   8   7     4336.43     4363.85    176.41 o 
  -2   8   7     1930.58     1874.34    102.25 o 
  -1   8   7       22.39       95.82    146.13 o 
   0   8   7      496.82      507.22     94.69 o 
   1   8   7      664.64      753.80    131.95 o 
   2   8   7        8.69      104.71    127.60 o 
   3   8   7     3108.24     3052.45    142.65 o 
   4   8   7       18.44      154.26    172.10 o 
   5   8   7     4018.33     4119.49    186.96 o 
   6   8   7      145.56      186.76    214.57 o 
   7   8   7     4436.86     4647.86    203.44 o 
   8   8   7      633.42     1002.35    202.03 o 
 -11   9   7       54.09       89.72     83.70 o 
 -10   9   7      909.83      739.36    156.01 o 
  -9   9   7      546.05      697.91    154.73 o 
  -8   9   7     2821.20     2713.45     82.32 o 
  -7   9   7     8627.39     8169.09    152.06 o 
  -6   9   7     1992.81     1834.71     50.67 o 
  -5   9   7     7374.45     7726.53    388.06 o 
  -4   9   7     1549.24     1662.98    118.29 o 
  -3   9   7    21590.78    20287.92    163.29 o 
  -2   9   7       28.99      135.86     74.71 o 
  -1   9   7     9775.28    10293.62    290.28 o 
   0   9   7     1778.45     1753.62    123.61 o 
   1   9   7    14280.90    12817.94    133.89 o 
   2   9   7       64.04       63.98     31.89 o 
   3   9   7    11830.91    11254.03    358.89 o 
   4   9   7        7.41      243.33     71.63 o 
   5   9   7     4172.00     3883.55     67.77 o 
   6   9   7      803.63     1175.42    208.03 o 
   7   9   7      700.12      595.19    162.65 o 
   8   9   7      416.29      885.76    386.02 o 
 -10  10   7      142.08      404.25     76.76 o 
  -9  10   7     3174.14     2786.45     37.21 o 
  -8  10   7     1010.56     1196.75    149.08 o 
  -7  10   7     2010.52     2293.50    100.32 o 
  -6  10   7     7641.44     7729.58    198.14 o 
  -5  10   7     3276.46     3031.97     80.55 o 
  -4  10   7     3879.85     3708.00     70.04 o 
  -3  10   7     1125.73     1089.89     40.42 o 
  -2  10   7     8467.36     7854.65    195.83 o 
  -1  10   7       66.58      157.22    195.06 o 
   0  10   7    10521.99    10351.84    247.48 o 
   1  10   7      538.49      818.54    160.63 o 
   2  10   7     6797.47     6251.24    373.37 o 
   3  10   7     2708.29     2652.53    223.15 o 
   4  10   7     5163.66     4526.66    178.00 o 
   5  10   7     3635.47     3857.30     81.05 o 
   6  10   7     2824.72     2861.00     65.57 o 
   7  10   7     2313.29     2002.03     59.53 o 
 -10  11   7     4289.12     4212.12    148.91 o 
  -9  11   7       93.07      190.07    123.66 o 
  -8  11   7     6665.22     6794.16    131.45 o 
  -7  11   7     1484.38     1449.72    206.82 o 
  -6  11   7     5688.04     5451.05     78.75 o 
  -5  11   7     2526.40     2474.02     64.12 o 
  -4  11   7     2689.20     2931.58     82.03 o 
  -3  11   7       70.16      182.29    118.10 o 
  -2  11   7     1071.78     1200.03     43.13 o 
  -1  11   7      911.93     1210.10    210.36 o 
   0  11   7      641.61      842.63    169.26 o 
   1  11   7     2255.05     2223.92    160.23 o 
   2  11   7     2252.89     2485.96    188.69 o 
   3  11   7       13.81       12.50    215.72 o 
   4  11   7     1665.08     1589.05    138.37 o 
   5  11   7       13.00      421.92    150.76 o 
   6  11   7     3177.51     3168.36    245.64 o 
   7  11   7        2.27      189.78    193.19 o 
 -10  12   7      601.43      676.84    187.05 o 
  -9  12   7        7.49       71.28     23.76 o 
  -8  12   7     1580.41     1935.29    143.30 o 
  -7  12   7       61.65      319.80    262.51 o 
  -6  12   7     9342.24     9677.06    316.02 o 
  -5  12   7      358.80      321.99     44.95 o 
  -4  12   7    11297.48    11258.71    435.29 o 
  -3  12   7      412.26      524.84     68.34 o 
  -2  12   7    12241.83    11058.03    687.36 o 
  -1  12   7      204.25      193.31    158.01 o 
   0  12   7    17377.98    17194.98    114.42 o 
   1  12   7      584.36      590.55    200.31 o 
   2  12   7     9195.67     8775.98    212.58 o 
   3  12   7      673.13      639.53    209.92 o 
   4  12   7     5569.78     5417.17    201.05 o 
   5  12   7       11.50       39.76    172.04 o 
   6  12   7     2115.94     1858.95    232.95 o 
   7  12   7       76.43      117.39     59.64 o 
 -10  13   7     3423.87     3174.15    117.78 o 
  -9  13   7      112.78      342.21    118.52 o 
  -8  13   7     3092.80     2984.34     61.52 o 
  -7  13   7      255.05      560.60    101.37 o 
  -6  13   7     2362.96     2514.54    115.45 o 
  -5  13   7     2395.24     2416.01     96.61 o 
  -4  13   7     4095.78     4267.99    132.04 o 
  -3  13   7     2236.80     2051.35    130.08 o 
  -2  13   7      113.94       78.57     69.87 o 
  -1  13   7     3625.28     3611.49     85.26 o 
   0  13   7      447.12      444.71    120.18 o 
   1  13   7     3216.23     3104.76    164.09 o 
   2  13   7     3035.58     2752.74    103.14 o 
   3  13   7     2292.54     2491.01    145.56 o 
   4  13   7     2155.04     2079.52    104.06 o 
   5  13   7     1927.58     2012.54    187.11 o 
   6  13   7     2235.98     2217.86    199.08 o 
  -9  14   7     1141.10     1688.41    147.53 o 
  -8  14   7      186.30      276.26     44.30 o 
  -7  14   7     2556.33     2766.66    157.52 o 
  -6  14   7     1755.76     2082.39    117.42 o 
  -5  14   7     1472.59     1904.47    168.76 o 
  -4  14   7     2711.17     2310.29    138.62 o 
  -3  14   7     1957.26     2247.58     94.69 o 
  -2  14   7     5049.91     5024.67    105.76 o 
  -1  14   7      825.25      998.53    179.20 o 
   0  14   7     4849.04     4680.90    294.51 o 
   1  14   7      369.89      857.93    221.98 o 
   2  14   7     1707.87     1945.04    183.92 o 
   3  14   7      450.86      569.10     98.66 o 
   4  14   7      684.86      875.35    149.13 o 
   5  14   7      993.66      997.24     74.70 o 
   6  14   7      164.71      262.93    163.91 o 
  -9  15   7      151.56      240.16     57.94 o 
  -8  15   7      284.93      374.61    102.43 o 
  -7  15   7     2309.62     2234.89    140.44 o 
  -6  15   7       78.17      127.24     16.83 o 
  -5  15   7     5662.31     5633.10    145.65 o 
  -4  15   7       23.47      307.60     70.40 o 
  -3  15   7    12953.83    12559.66    172.94 o 
  -2  15   7      101.18      101.27    125.90 o 
  -1  15   7     7260.27     6816.49    171.72 o 
   0  15   7      736.85      654.60     68.70 o 
   1  15   7     7259.18     7358.76    158.23 o 
   2  15   7      490.08      633.62    123.72 o 
   3  15   7     7260.49     6476.69     92.71 o 
   4  15   7      368.09      400.54     55.99 o 
   5  15   7     2649.71     2941.16    297.32 o 
   6  15   7      124.14      125.12     45.07 o 
  -8  16   7      415.67      358.88     26.76 o 
  -7  16   7     2438.92     2568.48    151.73 o 
  -6  16   7      129.49      228.27     69.60 o 
  -5  16   7     2551.97     2493.43     36.07 o 
  -4  16   7        8.67      137.49     71.89 o 
  -3  16   7     1346.09     1355.53    173.24 o 
  -2  16   7      177.31      198.03    147.30 o 
  -1  16   7        8.23      123.93     78.56 o 
   0  16   7        9.31       25.56     60.24 o 
   1  16   7        8.99      296.45    168.82 o 
   2  16   7      807.55     1142.64    239.04 o 
   3  16   7     1031.60     1231.90    172.14 o 
   4  16   7      361.50      361.44    134.80 o 
   5  16   7     3271.98     3349.34    106.21 o 
  -8  17   7      509.20      701.27     95.62 o 
  -7  17   7      739.35      803.71    110.89 o 
  -6  17   7      731.26      647.24    359.61 o 
  -5  17   7     2543.86     2384.95     65.97 o 
  -4  17   7     1180.00     1116.36     58.78 o 
  -3  17   7     4646.96     4473.53    198.33 o 
  -2  17   7      576.67      585.96      7.57 o 
  -1  17   7     4902.21     4412.33    275.17 o 
   0  17   7      168.62      381.27    178.76 o 
   1  17   7     4072.13     3904.14    148.33 o 
   2  17   7        0.56      259.71    127.38 o 
   3  17   7     2514.37     2669.50    324.54 o 
   4  17   7       62.82       84.16    195.68 o 
  -7  18   7      826.96      764.30     59.63 o 
  -6  18   7      906.03     1061.50    170.40 o 
  -5  18   7      197.59      246.41    165.21 o 
  -4  18   7     1870.77     1854.12    142.47 o 
  -3  18   7        4.55       26.47     61.30 o 
  -2  18   7     3543.44     3286.35    263.12 o 
  -1  18   7        5.29        7.57    158.30 o 
   0  18   7     4682.59     4703.63     57.12 o 
   1  18   7       57.12      284.01    213.95 o 
   2  18   7     2777.60     2516.58    266.81 o 
   3  18   7      364.19      362.62    197.87 o 
   4  18   7     2153.33     1974.03    143.29 o 
  -6  19   7     2571.14     2843.20    173.94 o 
  -5  19   7       43.40      102.63     36.54 o 
  -4  19   7     1220.04     1239.16    115.63 o 
  -3  19   7      480.10      513.86    113.69 o 
  -2  19   7      401.65      454.05    137.65 o 
  -1  19   7       57.21       45.44    131.90 o 
   0  19   7       46.60      197.53    250.71 o 
   1  19   7       71.71      344.27    425.69 o 
   2  19   7      248.85      312.17    207.16 o 
   3  19   7       14.20      251.06    117.70 o 
  -5  20   7      127.82      182.54    151.16 o 
  -4  20   7     1712.63     1736.69    131.27 o 
  -3  20   7      125.53      253.08     67.01 o 
  -2  20   7     3718.87     3585.77     26.19 o 
  -1  20   7      352.03      371.33    204.80 o 
   0  20   7     4055.63     3594.82     70.31 o 
   1  20   7       39.66       57.12     41.02 o 
   2  20   7     2919.80     2788.88    154.94 o 
  -3  21   7      671.17      809.33    211.81 o 
  -2  21   7        2.18      132.74    113.40 o 
  -1  21   7      966.52     1275.32    160.46 o 
   0  21   7      127.76      120.23    152.46 o 
 -10   0   8     7237.97     6156.08    109.50 o 
  -8   0   8     8638.35     8591.12    203.33 o 
  -6   0   8    17711.50    16920.94     19.15 o 
  -4   0   8     9588.95    10073.51    745.98 o 
  -2   0   8    23901.55    21889.24    546.71 o 
   0   0   8    25890.30    24673.46    620.86 o 
   2   0   8     9763.18    10253.36    126.92 o 
   4   0   8     3356.07     3136.66    407.07 o 
   6   0   8      242.63      231.94    165.67 o 
   8   0   8        9.74        0.95    107.61 o 
 -11   1   8       84.62      104.96     53.70 o 
 -10   1   8     3609.59     3648.80     78.91 o 
  -9   1   8      817.96      799.86     57.39 o 
  -8   1   8     3927.08     3968.47    168.48 o 
  -7   1   8     2261.77     2285.25     87.88 o 
  -6   1   8     2720.67     2548.32     63.49 o 
  -5   1   8     2418.65     2417.89    122.82 o 
  -4   1   8       94.33      197.87    124.67 o 
  -3   1   8     2873.04     3203.01    105.85 o 
  -2   1   8     1469.31     1534.55     49.16 o 
  -1   1   8     2979.17     2876.65    124.63 o 
   0   1   8     5031.13     4821.35     50.79 o 
   1   1   8     2146.93     2076.56     87.54 o 
   2   1   8     9813.50    10026.36    381.25 o 
   3   1   8     1660.64     1862.50    140.53 o 
   4   1   8     4317.12     3976.83    124.80 o 
   5   1   8      220.08      324.39     57.52 o 
   6   1   8     4080.41     4042.78    231.23 o 
   7   1   8       20.45      263.30    185.08 o 
   8   1   8     3971.05     3823.56    129.85 o 
 -11   2   8     2087.64     2324.44    130.68 o 
 -10   2   8     1229.76     1514.94    146.84 o 
  -9   2   8     1856.69     1689.05     77.33 o 
  -8   2   8     5626.76     5238.99     90.87 o 
  -7   2   8     1029.88     1002.83    102.28 o 
  -6   2   8     3454.50     3577.94    126.94 o 
  -5   2   8      239.52      375.63    101.88 o 
  -4   2   8     5341.69     5009.07    143.46 o 
  -3   2   8      177.53      331.19     44.86 o 
  -2   2   8    14789.71    15391.02    241.95 o 
  -1   2   8      128.17      157.45     35.53 o 
   0   2   8     8902.04     9623.74    344.41 o 
   1   2   8     1107.37     1257.12    124.39 o 
   2   2   8     4363.13     4052.67     51.52 o 
   3   2   8     5874.11     5383.71    174.99 o 
   4   2   8     1868.05     2081.21     86.14 o 
   5   2   8     5113.26     4832.34    219.80 o 
   6   2   8     1163.49     1124.53     62.21 o 
   7   2   8     2580.80     2628.04    191.07 o 
   8   2   8      157.67       85.20    424.74 o 
 -11   3   8     1261.26     1556.12    199.61 o 
 -10   3   8      136.88      230.15    211.79 o 
  -9   3   8     3420.76     3232.26     80.66 o 
  -8   3   8     1003.31     1348.44    138.74 o 
  -7   3   8    11448.23    11685.90    599.08 o 
  -6   3   8     1695.55     1936.44    146.39 o 
  -5   3   8    15693.16    14977.17    118.92 o 
  -4   3   8      660.69      689.78     92.69 o 
  -3   3   8    27836.49    26838.33    176.75 o 
  -2   3   8      496.67      475.51     82.62 o 
  -1   3   8    13412.83    13211.49    142.10 o 
   0   3   8     1789.82     1775.73     80.27 o 
   1   3   8    14691.84    14166.75    210.16 o 
   2   3   8      635.43      964.49    138.83 o 
   3   3   8     6294.00     6018.27    179.66 o 
   4   3   8      131.36      119.67     12.79 o 
   5   3   8     2328.46     2174.27     96.09 o 
   6   3   8     1206.92     1693.94    264.71 o 
   7   3   8       12.60       92.07    138.53 o 
   8   3   8      944.69     1006.51    199.86 o 
 -11   4   8     4036.08     3670.99     91.60 o 
 -10   4   8       21.70       10.41     96.50 o 
  -9   4   8     3547.77     3412.02    117.21 o 
  -8   4   8      269.19      249.37     84.99 o 
  -7   4   8     2548.41     2378.29    205.99 o 
  -6   4   8      184.33      376.37     81.45 o 
  -5   4   8      859.90      758.84    124.39 o 
  -4   4   8        1.48       21.75     85.47 o 
  -3   4   8       61.67       87.00     53.51 o 
  -2   4   8      818.15     1062.95     94.40 o 
  -1   4   8      147.15      263.24     71.50 o 
   0   4   8      380.96      507.72     49.53 o 
   1   4   8     4037.14     3655.11    126.95 o 
   2   4   8       92.40      252.75    138.09 o 
   3   4   8    10130.63    11805.54    315.69 o 
   4   4   8       31.20      211.81     84.96 o 
   5   4   8     8365.42     8531.79    555.98 o 
   6   4   8      285.46      344.88     85.54 o 
   7   4   8     6346.60     5686.77    224.83 o 
   8   4   8      152.94      128.75    181.60 o 
 -11   5   8      621.20     2043.61    664.80 o 
 -10   5   8     1975.97     1892.13     62.92 o 
  -9   5   8     1798.93     1728.01    187.79 o 
  -8   5   8      821.49      878.83    141.06 o 
  -7   5   8     8680.73     8447.67    206.97 o 
  -6   5   8      191.10      244.84    154.79 o 
  -5   5   8    16169.91    15533.94    442.35 o 
  -4   5   8      134.05      286.53     83.87 o 
  -3   5   8    20053.22    19695.05    200.59 o 
  -2   5   8       50.30      134.25     49.64 o 
  -1   5   8    14333.56    13774.18    570.03 o 
   0   5   8       14.31      237.12     94.35 o 
   1   5   8    10565.35     9980.50    168.07 o 
   2   5   8     1108.65     1188.38     76.55 o 
   3   5   8     6300.76     5717.59    175.76 o 
   4   5   8     1099.58     1002.13    142.93 o 
   5   5   8     3561.66     3660.13    139.10 o 
   6   5   8      482.87     1028.30    205.78 o 
   7   5   8       85.19      348.69     57.87 o 
   8   5   8      865.93      757.92     29.81 o 
 -11   6   8     1578.65     1634.27    120.55 o 
 -10   6   8     1081.98     1176.76    101.07 o 
  -9   6   8     1926.32     2116.91    146.89 o 
  -8   6   8      644.68      712.79     39.58 o 
  -7   6   8      289.55      375.56     87.09 o 
  -6   6   8    10493.08    10121.20    350.62 o 
  -5   6   8      626.75      645.14     78.24 o 
  -4   6   8    13564.25    13892.22    363.96 o 
  -3   6   8        8.36       12.35     22.18 o 
  -2   6   8    21813.76    21705.78    486.05 o 
  -1   6   8      535.76      539.45    118.79 o 
   0   6   8    10602.23    10773.02    161.43 o 
   1   6   8      748.88     1141.93     84.63 o 
   2   6   8     2219.56     2225.46    274.05 o 
   3   6   8     5285.48     4490.78     29.74 o 
   4   6   8     4996.26     4613.89     61.79 o 
   5   6   8     5059.86     5335.41    237.95 o 
   6   6   8      559.29      425.55    284.60 o 
   7   6   8     1769.67     1928.29    128.77 o 
 -11   7   8      106.84      223.85     49.80 o 
 -10   7   8     4058.42     4297.42    205.03 o 
  -9   7   8      582.67      700.22    295.21 o 
  -8   7   8     5075.41     5088.96    129.40 o 
  -7   7   8     2443.99     2369.46    110.15 o 
  -6   7   8     3564.58     3732.45    113.67 o 
  -5   7   8     1362.16     1693.80    106.30 o 
  -4   7   8       19.82      250.68    154.68 o 
  -3   7   8     1489.71     1559.30    119.52 o 
  -2   7   8     1262.69     1659.54     81.22 o 
  -1   7   8      241.63      264.82     79.14 o 
   0   7   8     3300.95     3430.19    136.36 o 
   1   7   8     2455.86     2335.58     45.32 o 
   2   7   8     5406.53     5354.75    149.52 o 
   3   7   8      352.27      631.31    143.77 o 
   4   7   8     6359.90     6279.80    136.07 o 
   5   7   8       19.86       59.19     86.61 o 
   6   7   8     4726.13     4303.52    148.64 o 
   7   7   8      254.92      513.47    140.66 o 
 -11   8   8       20.59      876.60    499.14 o 
 -10   8   8     1710.61     1740.85     91.68 o 
  -9   8   8       14.70      120.59    181.12 o 
  -8   8   8     4910.47     4787.30    155.67 o 
  -7   8   8      928.25     1076.95     91.74 o 
  -6   8   8    11698.18    11032.53    392.04 o 
  -5   8   8      135.80      228.27     87.27 o 
  -4   8   8    20054.93    20031.58    489.58 o 
  -3   8   8      113.67      187.12    199.72 o 
  -2   8   8    25010.02    24200.71    329.31 o 
  -1   8   8       47.71      283.10    126.56 o 
   0   8   8    14249.70    13989.03    272.11 o 
   1   8   8      205.58      391.69    140.69 o 
   2   8   8     6130.43     5858.87    508.10 o 
   3   8   8      120.61      339.80    186.53 o 
   4   8   8     2930.28     3130.88    142.48 o 
   5   8   8       83.70      337.65    168.06 o 
   6   8   8      477.32      489.50    158.02 o 
   7   8   8      140.11      122.09     48.30 o 
 -10   9   8     3206.55     2969.72    154.34 o 
  -9   9   8     1334.90     1506.62    193.05 o 
  -8   9   8     2150.94     2126.76     60.14 o 
  -7   9   8     1874.81     1964.93    195.21 o 
  -6   9   8     1627.97     1996.60    106.08 o 
  -5   9   8     1448.14     1645.81     57.49 o 
  -4   9   8      606.94      764.50     68.72 o 
  -3   9   8     5770.30     5584.35    136.23 o 
  -2   9   8     1725.15     1730.59     83.16 o 
  -1   9   8     4316.43     4484.63    114.85 o 
   0   9   8     3282.71     3078.10    155.72 o 
   1   9   8     2666.94     2840.57    145.88 o 
   2   9   8     4324.54     4171.08    151.61 o 
   3   9   8     1992.45     1877.46     59.94 o 
   4   9   8     6795.29     6219.17    166.50 o 
   5   9   8     1077.58     1281.30    175.81 o 
   6   9   8     3616.93     3731.11    223.78 o 
   7   9   8      483.32      351.32    166.33 o 
 -10  10   8      921.58     1149.84    115.16 o 
  -9  10   8     1339.24     1417.73    216.87 o 
  -8  10   8     1564.96     1627.67    225.36 o 
  -7  10   8     1350.35     1476.65     97.34 o 
  -6  10   8     5749.60     5829.78    109.41 o 
  -5  10   8      421.29      471.56     61.27 o 
  -4  10   8     3490.36     3531.79     87.38 o 
  -3  10   8       47.95       81.62     82.99 o 
  -2  10   8     5122.33     5096.14    250.64 o 
  -1  10   8       17.86      256.59     94.49 o 
   0  10   8     5316.29     5262.11    143.74 o 
   1  10   8     3561.96     3260.48    208.58 o 
   2  10   8      830.55      909.11     28.51 o 
   3  10   8     4473.44     4216.51    194.27 o 
   4  10   8      249.29      467.25    157.98 o 
   5  10   8     3658.32     3331.71     47.89 o 
   6  10   8        1.04      114.69    132.04 o 
   7  10   8     2318.95     2365.29    218.23 o 
 -10  11   8       52.52      328.73    154.49 o 
  -9  11   8     4793.49     4176.96    164.25 o 
  -8  11   8      447.72      455.73    158.68 o 
  -7  11   8     7980.84     8393.96    236.46 o 
  -6  11   8       21.98       70.39    112.63 o 
  -5  11   8     8344.24     7557.58    211.16 o 
  -4  11   8      175.29      243.74     91.04 o 
  -3  11   8     6261.01     5657.42    137.12 o 
  -2  11   8       17.54       73.71    164.10 o 
  -1  11   8    13024.13    11780.92    119.57 o 
   0  11   8     2854.54     3125.29     65.29 o 
   1  11   8    12423.82    11958.91    537.40 o 
   2  11   8      376.21      478.40    121.26 o 
   3  11   8     3335.42     3340.47    289.12 o 
   4  11   8     1064.13     1356.51     78.60 o 
   5  11   8     1112.60     1230.56     96.57 o 
   6  11   8     1000.43     1016.67     90.98 o 
  -9  12   8     1413.85     1292.85    138.53 o 
  -8  12   8       49.31      243.48     47.13 o 
  -7  12   8     2400.58     2305.57    207.99 o 
  -6  12   8      239.00      281.21     83.76 o 
  -5  12   8     1102.13     1258.60    181.78 o 
  -4  12   8       36.44      300.72    103.21 o 
  -3  12   8        8.12       63.39    150.77 o 
  -2  12   8      171.99      224.05     54.79 o 
  -1  12   8     1084.56     1289.94    141.33 o 
   0  12   8      218.63      438.35    297.31 o 
   1  12   8     2385.88     2430.21     91.04 o 
   2  12   8      730.52      611.37     26.44 o 
   3  12   8     3981.08     3862.07    136.18 o 
   4  12   8     1130.51     1201.66     31.25 o 
   5  12   8     5877.90     5467.40    182.37 o 
   6  12   8      175.07      237.98    121.79 o 
  -9  13   8     1839.07     1987.10    172.40 o 
  -8  13   8      534.73      824.02    168.19 o 
  -7  13   8     4081.26     3723.80    119.40 o 
  -6  13   8      538.18      826.18    129.28 o 
  -5  13   8     4560.42     4312.97     85.61 o 
  -4  13   8      174.65      250.01    114.14 o 
  -3  13   8     6533.32     6102.27    172.31 o 
  -2  13   8       52.78       97.27    117.37 o 
  -1  13   8     4962.60     4953.25    193.55 o 
   0  13   8      155.28      330.26    238.18 o 
   1  13   8     5320.27     4995.04     28.08 o 
   2  13   8      443.18      409.50    107.81 o 
   3  13   8     1872.95     1719.97     33.14 o 
   4  13   8      164.71      394.05     71.31 o 
   5  13   8      332.85      661.83    156.39 o 
   6  13   8      468.11      486.38     76.36 o 
  -9  14   8      962.80     1111.83    101.05 o 
  -8  14   8     1872.24     2087.55    190.48 o 
  -7  14   8      342.42      557.61     45.22 o 
  -6  14   8     4850.69     4298.69    222.05 o 
  -5  14   8      201.61      316.01     77.24 o 
  -4  14   8     4021.70     4138.89    105.04 o 
  -3  14   8      346.96      402.92    118.97 o 
  -2  14   8     4796.84     4343.31    128.67 o 
  -1  14   8      950.59      827.50    193.88 o 
   0  14   8     5587.79     5452.67    144.87 o 
   1  14   8     2754.92     2963.22    313.36 o 
   2  14   8     3387.39     3211.82    217.58 o 
   3  14   8     1245.73     1344.21     99.59 o 
   4  14   8     2064.59     2075.76    215.36 o 
   5  14   8     1237.22     1572.43    222.40 o 
  -8  15   8      714.82      868.44     59.88 o 
  -7  15   8       14.66       13.25     96.24 o 
  -6  15   8     1299.02     1217.07    223.05 o 
  -5  15   8     1242.18     1148.74    213.72 o 
  -4  15   8      974.51     1290.23    102.41 o 
  -3  15   8      986.12     1140.97    140.63 o 
  -2  15   8     1045.78     1285.54    101.46 o 
  -1  15   8      311.79      281.82    135.52 o 
   0  15   8      543.64      428.80     72.74 o 
   1  15   8      147.94     1523.84    255.60 o 
   2  15   8     2109.55     2312.71    182.69 o 
   3  15   8       29.11      212.10     60.74 o 
   4  15   8     1974.63     1997.79    163.49 o 
   5  15   8      115.45      156.37    123.13 o 
  -7  16   8       19.57       10.83    188.65 o 
  -6  16   8     3760.89     3556.89    147.35 o 
  -5  16   8      235.13      323.51    116.90 o 
  -4  16   8     6806.00     6265.22    302.90 o 
  -3  16   8      568.76      586.47     75.74 o 
  -2  16   8     6138.61     5938.66    150.35 o 
  -1  16   8       47.34       24.61    113.38 o 
   0  16   8     4354.09     4057.23    133.96 o 
   1  16   8       19.68       59.02    101.56 o 
   2  16   8     2543.31     2466.13    148.63 o 
   3  16   8       11.05      107.42     59.80 o 
   4  16   8      910.20      938.74    224.49 o 
  -7  17   8     1312.99     1264.22    153.82 o 
  -6  17   8       33.89      241.85    153.54 o 
  -5  17   8     1077.72     1096.48     97.56 o 
  -4  17   8        8.68       23.49     20.00 o 
  -3  17   8      850.64      910.76     50.15 o 
  -2  17   8       62.53      295.24    178.78 o 
  -1  17   8     1539.18     1374.88    162.01 o 
   0  17   8     1629.44     2293.89    191.07 o 
   1  17   8     1262.44     1582.08    285.26 o 
   2  17   8     1621.44     1442.72     74.30 o 
   3  17   8      817.54      831.49     91.46 o 
  -6  18   8     1581.70     1742.09    131.38 o 
  -5  18   8      344.07      299.87     81.76 o 
  -4  18   8     1828.93     1788.15    151.13 o 
  -3  18   8       48.03      145.41     96.71 o 
  -2  18   8     1467.64     1322.34     96.88 o 
  -1  18   8      282.83      489.06    108.90 o 
   0  18   8      747.03     1401.95    240.05 o 
   1  18   8      126.19       93.72    228.48 o 
   2  18   8      201.70      454.19    236.67 o 
  -5  19   8     2444.24     2345.38     58.89 o 
  -4  19   8       39.24      105.82     37.37 o 
  -3  19   8     3175.35     2885.48     63.17 o 
  -2  19   8       15.05       19.88    144.96 o 
  -1  19   8     2752.12     2625.37    289.13 o 
   0  19   8      235.20     1451.24    694.39 o 
   1  19   8     2593.93     2341.48    243.30 o 
  -3  20   8        7.26       80.53    129.25 o 
  -2  20   8      337.79      384.95    196.18 o 
  -1  20   8      162.90      343.19    232.09 o 
   0  20   8      545.92      636.52     77.00 o 
 -11   0   9     2204.36     2045.28     37.14 o 
  -9   0   9     1204.76     1016.79    381.35 o 
  -7   0   9      125.57      114.55    131.36 o 
  -5   0   9      332.29      381.35    204.64 o 
  -3   0   9     2688.12     2935.81    349.01 o 
  -1   0   9     9419.98     9849.56    466.95 o 
   1   0   9     7359.02     7856.56    500.95 o 
   3   0   9     9405.50     9342.54    698.65 o 
   5   0   9     5765.49     5558.26     90.57 o 
   7   0   9     3036.96     2687.93     14.83 o 
 -11   1   9     4063.11     3985.55    120.47 o 
 -10   1   9      175.16      334.25     54.56 o 
  -9   1   9     8051.60     7769.11     85.55 o 
  -8   1   9        9.64      188.01    102.12 o 
  -7   1   9     5912.64     5599.37    180.41 o 
  -6   1   9      529.78      538.34     36.62 o 
  -5   1   9     8465.69     8128.67     65.55 o 
  -4   1   9       74.85      276.15     73.97 o 
  -3   1   9     9878.85     9776.64    335.77 o 
  -2   1   9      390.26      412.43    119.90 o 
  -1   1   9     9764.21     9586.50    304.48 o 
   0   1   9      463.34      528.54     76.32 o 
   1   1   9     3335.54     3270.84    180.23 o 
   2   1   9     2338.00     2459.95     65.84 o 
   3   1   9      580.25      639.00    103.96 o 
   4   1   9     1847.26     1874.82     74.31 o 
   5   1   9      126.78       99.40      8.20 o 
   6   1   9      220.69      257.50    295.52 o 
   7   1   9      117.57      140.75    210.95 o 
 -11   2   9     1069.61     1570.41    193.13 o 
 -10   2   9     2068.69     1996.64    156.96 o 
  -9   2   9      390.96      396.42     43.32 o 
  -8   2   9     2426.17     2724.25    150.44 o 
  -7   2   9      270.00      352.18    117.40 o 
  -6   2   9     7292.39     6938.04     57.44 o 
  -5   2   9      324.99      451.44    104.13 o 
  -4   2   9     9729.93    10155.46    542.75 o 
  -3   2   9     7875.85     7418.39    697.17 o 
  -2   2   9     9328.83     8788.21    133.08 o 
  -1   2   9     3257.97     2937.50    144.33 o 
   0   2   9     3806.53     3741.95     76.15 o 
   1   2   9     4879.28     4797.79    101.70 o 
   2   2   9      541.01      614.69     62.84 o 
   3   2   9     2932.41     2711.44     47.00 o 
   4   2   9       22.45       10.41     74.79 o 
   5   2   9     3234.83     3018.05    238.42 o 
   6   2   9        4.84       79.71    224.74 o 
   7   2   9     2300.60     2702.46    159.42 o 
 -11   3   9      355.27      686.41    191.51 o 
 -10   3   9      751.26      601.68     34.43 o 
  -9   3   9     1574.69     1635.51    159.88 o 
  -8   3   9      233.62      363.24    156.56 o 
  -7   3   9     1938.07     1895.96    185.95 o 
  -6   3   9      105.39      146.13     54.35 o 
  -5   3   9     3037.47     2882.39     78.35 o 
  -4   3   9     2062.42     2349.58    147.28 o 
  -3   3   9      165.45      235.32     83.27 o 
  -2   3   9     1678.74     1944.89    128.11 o 
  -1   3   9      137.91      202.57     38.53 o 
   0   3   9     5016.71     5368.66    125.03 o 
   1   3   9      144.26      426.07    132.10 o 
   2   3   9     9846.01     9210.68    736.79 o 
   3   3   9       66.87      230.88     84.69 o 
   4   3   9     9703.21     9485.05    386.61 o 
   5   3   9       19.18       89.32    164.32 o 
   6   3   9     5529.35     5160.84    292.52 o 
   7   3   9      344.85      447.02     92.78 o 
 -11   4   9        1.18      152.04     98.68 o 
 -10   4   9     2832.95     2791.17     65.56 o 
  -9   4   9       57.98       87.95    124.05 o 
  -8   4   9     6854.14     6357.19    119.84 o 
  -7   4   9      109.78      144.83     41.93 o 
  -6   4   9    21700.59    21398.15    431.51 o 
  -5   4   9      121.34      204.55     83.32 o 
  -4   4   9    16267.48    15289.10    154.70 o 
  -3   4   9      146.17      177.32     54.12 o 
  -2   4   9    13785.30    13761.56    172.12 o 
  -1   4   9      303.81      313.36     84.62 o 
   0   4   9     4216.21     4062.17    150.69 o 
   1   4   9      385.66      396.00     97.43 o 
   2   4   9      571.68      719.18    139.28 o 
   3   4   9        0.59      133.11     79.81 o 
   4   4   9      450.05      561.22    100.48 o 
   5   4   9       17.71       51.85     59.60 o 
   6   4   9      134.21      394.62    230.60 o 
   7   4   9       13.84       10.41    211.13 o 
 -11   5   9      959.55      792.40     75.47 o 
 -10   5   9      327.19      353.11    170.03 o 
  -9   5   9      784.05     1003.95    105.90 o 
  -8   5   9       27.28       58.32     46.34 o 
  -7   5   9     2768.62     2476.79    102.16 o 
  -6   5   9      985.74     1151.31    116.25 o 
  -5   5   9     2648.41     2313.04    223.14 o 
  -4   5   9      710.32      768.17    157.37 o 
  -3   5   9     2470.34     2419.65    135.97 o 
  -2   5   9     5715.40     5414.30    196.10 o 
  -1   5   9      913.86      893.65    100.02 o 
   0   5   9     9078.05     8374.78    617.44 o 
   1   5   9     1815.82     1954.07     82.03 o 
   2   5   9     6611.55     6276.03     52.92 o 
   3   5   9      605.40      667.27    102.03 o 
   4   5   9     8286.98     7795.25     96.61 o 
   5   5   9      217.23      391.87    153.13 o 
   6   5   9     3077.48     2880.02    741.42 o 
   7   5   9       97.81      137.73     92.19 o 
 -10   6   9     1595.05     1594.80    115.44 o 
  -9   6   9      782.14      696.46     61.47 o 
  -8   6   9     2817.74     3025.63    181.55 o 
  -7   6   9      254.84      265.36    113.33 o 
  -6   6   9     6053.82     5507.04     90.50 o 
  -5   6   9      974.03      886.97    116.48 o 
  -4   6   9     5913.15     5581.20    199.13 o 
  -3   6   9     1141.39     1228.85    137.40 o 
  -2   6   9     3345.02     3570.47    132.23 o 
  -1   6   9     5593.29     5489.78     76.75 o 
   0   6   9      943.54     1430.25    162.88 o 
   1   6   9     4506.56     4210.69     94.37 o 
   2   6   9      312.70      533.30    105.49 o 
   3   6   9     4912.47     4516.57     61.44 o 
   4   6   9      277.75      410.13    150.59 o 
   5   6   9     4001.79     3542.35    241.83 o 
   6   6   9       92.05       88.73     22.52 o 
   7   6   9     1624.06     1998.82    250.49 o 
 -10   7   9       48.72       36.92     58.14 o 
  -9   7   9     5787.55     5213.50     63.22 o 
  -8   7   9        2.64      108.62    107.99 o 
  -7   7   9    14353.64    13515.18    262.31 o 
  -6   7   9      148.03      128.75    111.36 o 
  -5   7   9     7497.95     7302.80    200.78 o 
  -4   7   9      917.14      993.23     67.23 o 
  -3   7   9     6714.77     7137.50    226.10 o 
  -2   7   9      259.57      251.82     64.72 o 
  -1   7   9     5099.34     5359.56    149.98 o 
   0   7   9     1925.89     1851.43     49.97 o 
   1   7   9     6281.00     5896.65    100.90 o 
   2   7   9      845.81      987.71     71.19 o 
   3   7   9     1759.18     2204.72    217.43 o 
   4   7   9      575.95      996.05    193.20 o 
   5   7   9      166.02      274.19    108.08 o 
   6   7   9      183.99      199.04     93.14 o 
 -10   8   9       59.29      159.30    132.68 o 
  -9   8   9      591.12      557.18     24.11 o 
  -8   8   9       31.79       36.92    107.02 o 
  -7   8   9       71.35      137.85    180.63 o 
  -6   8   9      272.94      212.52     70.60 o 
  -5   8   9      168.57      198.81      3.05 o 
  -4   8   9      493.10      439.07     29.98 o 
  -3   8   9     5160.02     5140.57    320.67 o 
  -2   8   9       27.52       56.59     41.64 o 
  -1   8   9     6582.19     6699.43    116.04 o 
   0   8   9       37.62       45.75     31.84 o 
   1   8   9     9361.57     9632.72    557.77 o 
   2   8   9      150.53      373.80    106.10 o 
   3   8   9     5976.35     5672.18    144.82 o 
   4   8   9      179.85      207.05     68.14 o 
   5   8   9     5302.60     5108.01     91.96 o 
   6   8   9       34.74       65.17     26.96 o 
 -10   9   9      121.68      168.89     60.34 o 
  -9   9   9     4812.09     4761.34    136.64 o 
  -8   9   9       61.59      108.94     90.75 o 
  -7   9   9     6169.93     5659.01     62.84 o 
  -6   9   9      249.31      508.64    135.76 o 
  -5   9   9     4802.76     4609.55     93.69 o 
  -4   9   9       12.65      116.35     97.46 o 
  -3   9   9     3598.69     3227.60    265.75 o 
  -2   9   9     2009.27     1818.14    172.35 o 
  -1   9   9     3288.51     3001.99    134.53 o 
   0   9   9      300.57      399.50    137.43 o 
   1   9   9     5260.86     4997.96    223.10 o 
   2   9   9     2490.96     2814.57    162.91 o 
   3   9   9      280.48      421.96    143.00 o 
   4   9   9     1144.76     1170.19     92.06 o 
   5   9   9       27.78      162.81    125.03 o 
   6   9   9     1483.16     1590.17    105.94 o 
 -10  10   9     1734.33     2302.29    231.63 o 
  -9  10   9      312.51      278.45     33.28 o 
  -8  10   9     1675.59     1576.47     65.99 o 
  -7  10   9      124.76      108.29     37.65 o 
  -6  10   9     5397.44     5010.83     76.68 o 
  -5  10   9      192.17      203.07     58.43 o 
  -4  10   9     5704.95     5556.01    179.55 o 
  -3  10   9     1226.99     1286.77    113.16 o 
  -2  10   9     6748.52     6390.82    188.40 o 
  -1  10   9     3548.47     3324.21    102.57 o 
   0  10   9     5603.84     5760.14     96.45 o 
   1  10   9     3822.12     3946.15    154.94 o 
   2  10   9      298.21      258.91     55.85 o 
   3  10   9     2769.06     2876.53    233.98 o 
   4  10   9      515.86      693.07    101.76 o 
   5  10   9     1955.23     1718.18    242.26 o 
   6  10   9       37.72       21.19     78.01 o 
  -9  11   9      601.72      615.82    129.30 o 
  -8  11   9       76.42       57.75     99.31 o 
  -7  11   9      581.09      550.02    104.92 o 
  -6  11   9        2.97        6.22    128.76 o 
  -5  11   9       22.06      184.10    127.81 o 
  -4  11   9      225.73      517.80    128.99 o 
  -3  11   9      562.88      547.55    123.98 o 
  -2  11   9     4837.28     4757.09     73.41 o 
  -1  11   9      769.13      862.73    222.91 o 
   0  11   9     5109.83     4894.59    108.03 o 
   1  11   9       54.38       49.77     27.45 o 
   2  11   9     5345.51     4879.19    289.36 o 
   3  11   9      116.69      127.45    166.39 o 
   4  11   9     4733.56     4531.54    206.59 o 
   5  11   9       74.35      397.63    749.61 o 
  -9  12   9        1.03       20.26     75.45 o 
  -8  12   9     3856.38     3875.11    202.90 o 
  -7  12   9        6.45      181.71    101.78 o 
  -6  12   9     5124.56     4836.07    240.82 o 
  -5  12   9      111.71      112.79     56.16 o 
  -4  12   9     6100.54     5556.03    128.22 o 
  -3  12   9       46.15       37.31     25.69 o 
  -2  12   9     7525.03     7099.43    161.79 o 
  -1  12   9        4.95        9.07     33.52 o 
   0  12   9     3680.43     3131.77    334.34 o 
   1  12   9      104.11      296.44     78.11 o 
   2  12   9      721.50     1228.24    162.04 o 
   3  12   9       80.08      212.69    251.66 o 
   4  12   9        2.98      135.78     65.70 o 
   5  12   9       30.53      361.45    239.82 o 
  -8  13   9      112.17      545.45    181.52 o 
  -7  13   9     2257.25     2251.18    273.29 o 
  -6  13   9        9.06       30.35     27.72 o 
  -5  13   9      808.80      789.46    132.88 o 
  -4  13   9      614.21      598.70     27.83 o 
  -3  13   9     1153.85     1121.03     42.44 o 
  -2  13   9     3920.56     3594.04     75.21 o 
  -1  13   9     3278.25     3251.87    127.34 o 
   0  13   9     2836.28     2685.22    245.70 o 
   1  13   9     1535.61     1687.42    228.78 o 
   2  13   9     4227.92     3774.27     81.26 o 
   3  13   9      350.62      409.73    173.72 o 
   4  13   9     3238.51     3202.53    253.66 o 
  -8  14   9      956.32     1143.45    177.88 o 
  -7  14   9       40.82       79.48    130.69 o 
  -6  14   9     2511.04     2638.47    119.04 o 
  -5  14   9      431.87      825.27    180.71 o 
  -4  14   9     2485.19     2618.72    144.34 o 
  -3  14   9      721.87      817.78     64.45 o 
  -2  14   9      659.68      624.58     37.84 o 
  -1  14   9     1030.82     1116.38    177.78 o 
   0  14   9      321.63      408.96    134.22 o 
   1  14   9     1490.54     1713.60    346.96 o 
   2  14   9       75.84      203.09    282.43 o 
   3  14   9     1783.88     1667.07    199.59 o 
   4  14   9        4.27      122.62    116.76 o 
  -7  15   9     3489.18     3387.64    110.57 o 
  -6  15   9      140.40      165.27     50.60 o 
  -5  15   9     4688.95     4520.51     99.84 o 
  -4  15   9      140.25      137.86     18.72 o 
  -3  15   9     3817.62     3751.49     71.47 o 
  -2  15   9      255.02      311.98     29.65 o 
  -1  15   9     1754.73     1818.23    375.83 o 
   0  15   9      454.21      406.59     97.16 o 
   1  15   9     1839.15     1721.58     23.04 o 
   2  15   9      410.84      492.92     53.49 o 
   3  15   9      589.79      885.92    216.32 o 
  -7  16   9       10.08       12.38      3.46 o 
  -6  16   9       96.56      116.07     50.41 o 
  -5  16   9      847.32      977.92     64.04 o 
  -4  16   9       84.53      126.25    135.10 o 
  -3  16   9     1304.22     1146.15     67.91 o 
  -2  16   9      292.11      253.06    194.70 o 
  -1  16   9     1737.45     1537.80    108.24 o 
   0  16   9     1052.19     1061.83     97.03 o 
   1  16   9     2268.88     2010.26    191.54 o 
   2  16   9       77.17       35.03     81.23 o 
   3  16   9     2896.75     2963.05     51.99 o 
  -6  17   9       87.30      222.05    202.14 o 
  -5  17   9     2334.46     1978.94    144.68 o 
  -4  17   9       57.56      210.23    134.55 o 
  -3  17   9     2617.62     2546.99    100.52 o 
  -2  17   9      209.31      601.44    137.15 o 
  -1  17   9      967.41     1394.37    370.94 o 
   0  17   9      253.29      214.90    110.43 o 
   1  17   9      200.96      231.94    126.65 o 
   2  17   9      294.03      310.51     27.81 o 
  -5  18   9      502.57      451.44     71.97 o 
  -4  18   9     1713.65     1828.97     92.63 o 
  -3  18   9       92.50      332.16     87.60 o 
  -2  18   9     1359.35     1344.99    128.88 o 
  -1  18   9      286.86      251.82      2.84 o 
   0  18   9     1352.52      990.45    312.72 o 
   1  18   9     1947.32     2183.47    137.62 o 
  -2  19   9      892.44     1060.07     99.12 o 
 -10   0  10     5404.93     5115.13    179.71 o 
  -8   0  10     6342.25     5665.06    131.27 o 
  -6   0  10    11104.08    10709.55    216.32 o 
  -4   0  10     8023.21     8278.78    467.82 o 
  -2   0  10      255.08      652.06    208.90 o 
   0   0  10       44.81      127.68    194.12 o 
   2   0  10      107.04      400.54    221.42 o 
   4   0  10      342.80      394.76    338.60 o 
 -10   1  10      180.35      351.40     73.88 o 
  -9   1  10     1318.02     1364.67     86.86 o 
  -8   1  10      219.62      449.76    179.32 o 
  -7   1  10      697.27      766.46     78.39 o 
  -6   1  10     2483.64     2208.47    234.02 o 
  -5   1  10     4621.98     4437.34    125.36 o 
  -4   1  10     4968.72     4670.50     92.44 o 
  -3   1  10     2744.37     2732.34     79.09 o 
  -2   1  10    19828.90    19303.12    288.80 o 
  -1   1  10       84.76       94.79     57.79 o 
   0   1  10    14372.77    13911.15    152.82 o 
   1   1  10      178.06      247.56     59.94 o 
   2   1  10     7308.59     7137.94    204.51 o 
   3   1  10      618.44      797.38    164.41 o 
   4   1  10     3338.71     3365.46    135.41 o 
   5   1  10       61.12       67.21    151.42 o 
   6   1  10     1784.46     1754.40    169.16 o 
 -10   2  10     4416.27     4001.37    133.75 o 
  -9   2  10      167.33      187.59     64.40 o 
  -8   2  10     4617.67     4750.23    206.24 o 
  -7   2  10     2506.95     2766.52    142.33 o 
  -6   2  10     2628.17     2409.72     74.90 o 
  -5   2  10     2709.74     2686.44    101.55 o 
  -4   2  10     1520.45     1614.69    169.86 o 
  -3   2  10     3469.17     3566.72    302.08 o 
  -2   2  10      704.94      627.15     97.59 o 
  -1   2  10     5330.96     5183.75     91.03 o 
   0   2  10       29.55      240.04     94.75 o 
   1   2  10     9297.20     8865.95    298.33 o 
   2   2  10      239.48      349.15     57.86 o 
   3   2  10     5454.61     5149.18     68.42 o 
   4   2  10      328.80      404.15    140.74 o 
   5   2  10     2316.20     2321.85    229.61 o 
   6   2  10     1057.94     1009.94     26.98 o 
 -10   3  10       91.88       75.51     19.02 o 
  -9   3  10     4030.30     3997.75     71.62 o 
  -8   3  10       58.65      372.99    105.99 o 
  -7   3  10     9184.52     8579.53    137.84 o 
  -6   3  10      273.38      431.38     84.76 o 
  -5   3  10     7427.08     6902.84    119.83 o 
  -4   3  10     1049.81     1149.43     72.51 o 
  -3   3  10     3472.38     4290.64    397.77 o 
  -2   3  10     3608.07     3627.15    103.50 o 
  -1   3  10     2517.76     2451.14     75.48 o 
   0   3  10      979.86     1020.14    105.56 o 
   1   3  10      151.58      199.17     51.12 o 
   2   3  10      612.61      612.44    146.21 o 
   3   3  10      746.75      703.77     91.28 o 
   4   3  10      539.50      901.13    124.68 o 
   5   3  10      974.80     1439.16    208.68 o 
   6   3  10       56.21      160.01    320.86 o 
 -10   4  10        6.08      165.67    163.51 o 
  -9   4  10       58.19      175.87    102.03 o 
  -8   4  10       96.30      127.30     93.22 o 
  -7   4  10     4146.59     3612.51     77.42 o 
  -6   4  10      650.74      723.91    222.99 o 
  -5   4  10     6881.95     6281.36    216.94 o 
  -4   4  10      609.65      977.72    179.58 o 
  -3   4  10     3603.52     3542.65    119.28 o 
  -2   4  10      366.70      373.21     95.89 o 
  -1   4  10     7678.11     7735.09    153.33 o 
   0   4  10        2.82        1.89     20.88 o 
   1   4  10    11557.12    10922.57    218.68 o 
   2   4  10       65.06      105.68    133.94 o 
   3   4  10     5973.95     5321.18    114.78 o 
   4   4  10      285.10      297.72     66.91 o 
   5   4  10     5485.98     5320.27     63.74 o 
   6   4  10       15.99      144.65     67.27 o 
 -10   5  10       82.58      115.46     87.77 o 
  -9   5  10     5218.23     4748.04    212.11 o 
  -8   5  10      268.03      285.67     22.64 o 
  -7   5  10     6024.09     5679.26    100.16 o 
  -6   5  10      589.70      852.88    112.59 o 
  -5   5  10     5778.35     5572.07    120.21 o 
  -4   5  10      266.49      266.45    150.19 o 
  -3   5  10     2952.47     2872.25    122.03 o 
  -2   5  10      865.36     1116.75    145.88 o 
  -1   5  10      314.44      334.77     28.11 o 
   0   5  10     2139.02     2219.14     90.14 o 
   1   5  10      200.62      279.87     86.59 o 
   2   5  10     2136.31     2072.37    187.54 o 
   3   5  10     1546.98     1752.81    124.95 o 
   4   5  10     1880.63     1849.06     33.78 o 
   5   5  10      691.70     1047.48    246.22 o 
   6   5  10      513.19      352.16    305.47 o 
 -10   6  10     2338.33     2213.15    114.28 o 
  -9   6  10       78.62      125.16     44.22 o 
  -8   6  10     2109.37     2016.97     83.05 o 
  -7   6  10      665.95      676.82    210.98 o 
  -6   6  10     4418.41     4362.07    164.16 o 
  -5   6  10     2069.82     2206.79    141.80 o 
  -4   6  10     2011.07     2360.74    156.30 o 
  -3   6  10     7514.88     7275.48    170.66 o 
  -2   6  10      471.79      735.55    105.79 o 
  -1   6  10     1963.05     1870.36     69.09 o 
   0   6  10     1233.01     1140.69    159.02 o 
   1   6  10     3113.37     2895.32    150.49 o 
   2   6  10      156.25      221.09    114.81 o 
   3   6  10     3623.30     3968.97    137.17 o 
   4   6  10        6.21      155.18    203.19 o 
   5   6  10     1492.64     1344.45     91.36 o 
 -10   7  10       32.26      119.66    181.22 o 
  -9   7  10      399.74      519.58    128.71 o 
  -8   7  10      268.61      278.98     41.70 o 
  -7   7  10     1019.89     1090.86    174.86 o 
  -6   7  10     2751.54     2476.99    187.14 o 
  -5   7  10      552.40      488.79     41.46 o 
  -4   7  10     3414.32     3276.43    108.27 o 
  -3   7  10       28.47      352.48     87.02 o 
  -2   7  10     6976.49     6668.97     92.35 o 
  -1   7  10      206.88      243.50     61.44 o 
   0   7  10     7353.59     6921.70     85.75 o 
   1   7  10      639.59      714.23    184.26 o 
   2   7  10     4823.94     4370.30    172.16 o 
   3   7  10      639.58      564.24     38.62 o 
   4   7  10     4437.67     3827.18    273.40 o 
   5   7  10      266.69      535.54    155.44 o 
  -9   8  10       16.10      158.72    136.73 o 
  -8   8  10     4469.17     4296.70    148.47 o 
  -7   8  10       21.06       51.86     81.27 o 
  -6   8  10     5211.03     5008.44     34.86 o 
  -5   8  10       50.02      365.34    115.56 o 
  -4   8  10     2172.15     2555.59    109.94 o 
  -3   8  10      192.94      203.56    143.88 o 
  -2   8  10     3053.59     3085.43     71.05 o 
  -1   8  10        1.38       51.32     56.01 o 
   0   8  10      797.13      825.14     47.43 o 
   1   8  10      130.34      228.74    161.05 o 
   2   8  10      148.97      202.31    131.86 o 
   3   8  10      390.31      803.88    154.91 o 
   4   8  10      295.60      319.22     81.93 o 
   5   8  10      201.43      269.97    149.12 o 
  -9   9  10      906.65      871.14    132.66 o 
  -8   9  10      370.21      384.95     64.36 o 
  -7   9  10      988.34     1293.55    201.41 o 
  -6   9  10     1594.61     1705.74    212.83 o 
  -5   9  10     1825.27     1949.82     63.90 o 
  -4   9  10     5017.40     4979.78    202.72 o 
  -3   9  10      713.34      720.05     26.96 o 
  -2   9  10     8011.37     7368.14    336.78 o 
  -1   9  10      513.58      584.91    407.51 o 
   0   9  10     7172.76     7103.05    548.27 o 
   1   9  10      805.98      898.17    137.98 o 
   2   9  10     4526.55     4387.18    110.69 o 
   3   9  10       85.52      133.90    160.32 o 
   4   9  10     3363.69     3306.10     91.34 o 
   5   9  10      209.06      292.71    200.41 o 
  -9  10  10       78.56      113.55     47.72 o 
  -8  10  10     1019.29      943.23     97.29 o 
  -7  10  10      190.37      235.54    163.63 o 
  -6  10  10     1042.85      989.88    210.27 o 
  -5  10  10     2315.40     2176.53    114.84 o 
  -4  10  10     2037.60     2088.15     83.17 o 
  -3  10  10     3278.79     3457.44    111.95 o 
  -2  10  10      731.32      732.27    109.31 o 
  -1  10  10     5262.02     4834.11     56.10 o 
   0  10  10        1.46        9.85     35.79 o 
   1  10  10     2675.77     2952.20    127.31 o 
   2  10  10      160.51      192.00    201.05 o 
   3  10  10     1693.04     1523.85     98.93 o 
   4  10  10      691.02      947.29    118.93 o 
  -8  11  10       10.91      112.44    103.47 o 
  -7  11  10     3651.81     3881.63    194.30 o 
  -6  11  10      385.35      363.53    106.61 o 
  -5  11  10     3599.34     3457.79    102.06 o 
  -4  11  10      654.40      696.26     41.41 o 
  -3  11  10     4286.84     4229.24    186.16 o 
  -2  11  10      778.78      735.06     76.10 o 
  -1  11  10      930.37     1336.71    153.36 o 
   0  11  10      582.15      612.47     68.42 o 
   1  11  10       65.09       53.47     52.76 o 
   2  11  10       91.32      255.12    142.25 o 
   3  11  10      373.92      357.57     64.37 o 
   4  11  10      203.25      366.18    227.79 o 
  -8  12  10      236.08      364.06     71.27 o 
  -7  12  10      768.82      783.40    136.60 o 
  -6  12  10      131.37      266.41    109.65 o 
  -5  12  10     2434.08     2214.38    270.02 o 
  -4  12  10      223.10      260.36     84.81 o 
  -3  12  10     6737.30     6632.10    169.49 o 
  -2  12  10       42.15       42.05    124.64 o 
  -1  12  10     5550.74     4892.20    335.65 o 
   0  12  10      594.02      764.67    135.91 o 
   1  12  10     4857.97     4665.61    108.95 o 
   2  12  10       72.77      370.50    325.28 o 
   3  12  10     4495.99     4566.08    140.42 o 
   4  12  10       98.78      263.24    199.59 o 
  -7  13  10     1438.49     1547.84    215.17 o 
  -6  13  10      245.02      330.00     48.71 o 
  -5  13  10     2149.40     1934.56    156.99 o 
  -4  13  10      118.22      196.96    120.86 o 
  -3  13  10     1322.13     1368.45    159.18 o 
  -2  13  10     1528.52     1410.61     55.16 o 
  -1  13  10      279.53      287.28     64.02 o 
   0  13  10     1398.85     1370.50     68.79 o 
   1  13  10       60.09      238.80    103.82 o 
   2  13  10     1094.26     1486.03    299.62 o 
   3  13  10      199.87      325.00    380.56 o 
  -7  14  10      381.99      420.62     42.73 o 
  -6  14  10     1995.35     2396.99    157.37 o 
  -5  14  10      828.57      783.67    181.92 o 
  -4  14  10      885.84     1173.67    116.74 o 
  -3  14  10     1013.71     1035.36     65.82 o 
  -2  14  10     1169.74     1287.49    146.66 o 
  -1  14  10     1113.63      986.49    201.11 o 
   0  14  10      546.71      552.89    137.81 o 
   1  14  10     2612.85     2937.52    220.08 o 
   2  14  10        9.97       63.01     28.87 o 
   3  14  10      987.90      959.77    217.37 o 
  -6  15  10     1302.59     1292.28     64.90 o 
  -5  15  10        1.74      307.73    159.91 o 
  -4  15  10     2240.75     2259.79    143.45 o 
  -3  15  10       71.23       85.93     95.45 o 
  -2  15  10     2678.01     2590.13     68.26 o 
  -1  15  10       67.41       96.53     88.38 o 
   0  15  10     4386.43     4377.19    141.45 o 
   1  15  10      108.76      122.19     78.25 o 
   2  15  10     4144.14     3622.36     94.35 o 
  -5  16  10       57.26      220.18     80.87 o 
  -4  16  10     1706.08     1637.78    105.62 o 
  -3  16  10        0.80       55.23    114.92 o 
  -2  16  10      329.45      595.66    159.56 o 
  -1  16  10       95.60       97.98     57.98 o 
   0  16  10       90.51       98.46     42.70 o 
   1  16  10       20.72        9.47     44.82 o 
  -4  17  10     1520.46     1502.46    110.26 o 
  -3  17  10      688.61      705.94     62.42 o 
  -2  17  10     2576.96     3060.16    177.70 o 
  -1  17  10      551.37      579.98    134.10 o 
  -9   0  11     1923.81     2141.29    107.60 o 
  -7   0  11     6090.35     5484.72    231.62 o 
  -5   0  11    10428.89     9596.04     46.86 o 
  -3   0  11     8370.23     8143.59    268.38 o 
  -1   0  11    10271.73    11274.93    320.61 o 
   1   0  11    12846.00    12632.35    442.26 o 
   3   0  11     2311.08     2026.52      6.63 o 
   5   0  11     1322.49     1723.27    349.96 o 
 -10   1  11      145.96      442.93    150.44 o 
  -9   1  11     3441.05     3228.21    155.85 o 
  -8   1  11      577.46      514.21     31.66 o 
  -7   1  11     2997.62     3062.16    176.68 o 
  -6   1  11      506.89      537.17     65.80 o 
  -5   1  11     2546.37     2677.63    185.51 o 
  -4   1  11      967.26     1011.14    121.94 o 
  -3   1  11       59.22       92.32    146.41 o 
  -2   1  11     1714.77     1983.21    100.16 o 
  -1   1  11      127.01      175.37     83.36 o 
   0   1  11     1768.99     1758.93    222.84 o 
   1   1  11      386.91      561.92    118.47 o 
   2   1  11      338.80      341.60    133.79 o 
   3   1  11     1564.22     1912.94    265.07 o 
   4   1  11      124.07      251.91    126.78 o 
   5   1  11     3528.55     3542.15    127.22 o 
 -10   2  11     1650.21     1729.47    161.46 o 
  -9   2  11     1090.42     1030.01    128.54 o 
  -8   2  11     1396.33     1299.41     81.32 o 
  -7   2  11     2797.47     2549.41    201.45 o 
  -6   2  11     2094.48     2299.02    144.43 o 
  -5   2  11     2201.99     2120.27     79.06 o 
  -4   2  11      952.12      882.87    192.50 o 
  -3   2  11     6813.10     6493.32    158.34 o 
  -2   2  11      245.72      427.80    107.02 o 
  -1   2  11     5857.70     5503.37    111.59 o 
   0   2  11      646.86      874.73     48.74 o 
   1   2  11     2587.93     2475.23     64.82 o 
   2   2  11      829.44      932.08     50.00 o 
   3   2  11     3083.43     3143.56     95.93 o 
   4   2  11      962.10     1345.87    182.35 o 
   5   2  11      521.73      565.33    299.56 o 
  -9   3  11      743.05      848.93    108.86 o 
  -8   3  11     1481.28     1448.81    252.63 o 
  -7   3  11       77.47      137.69     93.28 o 
  -6   3  11     7594.67     7094.98    132.95 o 
  -5   3  11      635.70      862.08    129.93 o 
  -4   3  11     7170.55     6615.00    179.63 o 
  -3   3  11      444.17      526.90    177.22 o 
  -2   3  11    12219.64    11913.78    273.60 o 
  -1   3  11       10.92      128.32     21.17 o 
   0   3  11     9088.15     8693.93    186.93 o 
   1   3  11      380.50      513.91    106.26 o 
   2   3  11     3390.86     3263.16    161.78 o 
   3   3  11      430.85      487.25     63.53 o 
   4   3  11     1982.05     1867.06    134.90 o 
   5   3  11     1158.06     1434.94    160.83 o 
  -9   4  11       39.36      138.18     81.30 o 
  -8   4  11     3803.86     3510.86    179.83 o 
  -7   4  11       30.56      217.48    159.26 o 
  -6   4  11     3169.26     3169.48    106.36 o 
  -5   4  11      221.91      356.70    205.09 o 
  -4   4  11     1643.81     1712.51    124.89 o 
  -3   4  11       12.75       10.41    247.37 o 
  -2   4  11      103.17      119.82    123.98 o 
  -1   4  11      208.62      551.42    185.24 o 
   0   4  11     1512.78     1533.71    124.28 o 
   1   4  11       12.17      175.13    127.46 o 
   2   4  11     2325.36     2316.44    188.50 o 
   3   4  11        2.56       14.60    172.06 o 
   4   4  11     2598.31     2693.99    236.12 o 
   5   4  11       14.65      151.70    250.56 o 
  -9   5  11     1019.88      950.30     27.28 o 
  -8   5  11     1378.49     1357.17    162.06 o 
  -7   5  11      684.11      674.69    158.52 o 
  -6   5  11     6330.19     6010.39    127.61 o 
  -5   5  11      120.94      148.94    101.90 o 
  -4   5  11     7849.37     7565.37    114.65 o 
  -3   5  11      143.57      145.09    120.58 o 
  -2   5  11     6687.40     6250.03    126.63 o 
  -1   5  11      224.14      532.82    112.03 o 
   0   5  11     7115.23     6828.46    167.04 o 
   1   5  11      274.02      727.05    205.65 o 
   2   5  11     4161.18     4211.72    139.93 o 
   3   5  11       27.06      132.80    159.00 o 
   4   5  11     2201.59     2173.95     55.75 o 
  -9   6  11      752.04      915.12    186.24 o 
  -8   6  11     1645.06     1969.79    124.89 o 
  -7   6  11     1922.43     1948.68     81.17 o 
  -6   6  11      437.97      450.93      2.84 o 
  -5   6  11     3603.01     3358.63    152.23 o 
  -4   6  11      456.33      584.25    220.69 o 
  -3   6  11     2642.83     2490.66    106.82 o 
  -2   6  11       24.12       55.85    141.75 o 
  -1   6  11     5843.54     5924.71    153.75 o 
   0   6  11      360.67      666.17    144.52 o 
   1   6  11     8044.78     7364.28    126.62 o 
   2   6  11     1617.53     1342.81     86.85 o 
   3   6  11     1665.94     1877.04    150.07 o 
   4   6  11     1495.40     1366.60     79.39 o 
  -9   7  11     3054.76     3145.08    186.67 o 
  -8   7  11       72.61       55.85    191.06 o 
  -7   7  11     2163.95     1940.90    189.17 o 
  -6   7  11     1115.57     1151.53    169.51 o 
  -5   7  11      695.00      670.36    185.08 o 
  -4   7  11     1736.82     1958.03     92.31 o 
  -3   7  11      336.00      401.46    155.82 o 
  -2   7  11      405.56      594.72     32.64 o 
  -1   7  11       62.98      143.93     78.90 o 
   0   7  11      189.51      306.14     49.05 o 
   1   7  11      178.94      327.56     89.27 o 
   2   7  11      275.39      343.96     79.36 o 
   3   7  11     1819.43     2166.63    138.01 o 
   4   7  11      209.28      303.24     73.83 o 
  -9   8  11     1849.85     1918.63     93.14 o 
  -8   8  11        2.22       18.03     42.78 o 
  -7   8  11     1921.45     1915.08     80.64 o 
  -6   8  11       92.41      131.29    101.02 o 
  -5   8  11     5582.02     4995.79    115.66 o 
  -4   8  11      322.52      347.63    183.97 o 
  -3   8  11     7106.67     6682.42    150.17 o 
  -2   8  11        6.81      111.75     59.09 o 
  -1   8  11     6218.06     6096.72    108.48 o 
   0   8  11      926.44     1183.32    129.18 o 
   1   8  11     6569.73     7116.27    501.85 o 
   2   8  11      105.78      307.91    100.13 o 
   3   8  11     3056.77     3397.09    185.99 o 
   4   8  11        1.33       34.19     83.91 o 
  -8   9  11      267.86      225.73     22.28 o 
  -7   9  11      910.36      767.85    111.14 o 
  -6   9  11     1427.79     1916.38    192.67 o 
  -5   9  11      433.70      485.55    100.95 o 
  -4   9  11     1178.14     1115.58     45.77 o 
  -3   9  11      182.16      198.97     60.72 o 
  -2   9  11     1898.50     2081.14    143.43 o 
  -1   9  11      264.04      231.19     17.28 o 
   0   9  11      594.40      730.84    179.40 o 
   1   9  11      293.89      384.40    164.86 o 
   2   9  11     1489.48     1776.95    190.71 o 
   3   9  11      891.79      884.20    145.86 o 
  -8  10  11     1322.94     1401.49    230.92 o 
  -7  10  11     1201.55     1072.37     76.07 o 
  -6  10  11     1623.34     1550.73     79.27 o 
  -5  10  11     1550.36     1815.78    187.40 o 
  -4  10  11      645.44      662.07    101.54 o 
  -3  10  11     3303.42     3467.69     93.64 o 
  -2  10  11       56.31       47.14     39.48 o 
  -1  10  11     1938.74     1938.21    209.96 o 
   0  10  11      129.25      429.95    190.76 o 
   1  10  11     1440.34     1302.48    117.03 o 
   2  10  11      167.21      298.59     93.83 o 
   3  10  11      313.55      456.25    178.87 o 
  -7  11  11       76.98      100.69     24.23 o 
  -6  11  11     4779.11     4381.83    143.32 o 
  -5  11  11       18.19       97.40     61.91 o 
  -4  11  11     5220.31     5174.58    123.18 o 
  -3  11  11      178.88      196.87     78.31 o 
  -2  11  11     6122.86     5381.22     68.96 o 
  -1  11  11       61.52      201.94     66.71 o 
   0  11  11     3147.49     2695.60    229.91 o 
   1  11  11      504.42      479.77     52.85 o 
   2  11  11     2514.79     2406.09    120.65 o 
   3  11  11      468.20      732.16    120.57 o 
  -7  12  11       20.00      139.35    156.91 o 
  -6  12  11     1289.62     1319.10     53.72 o 
  -5  12  11       30.73      126.24    141.03 o 
  -4  12  11      697.22      843.96    152.63 o 
  -3  12  11        3.86      131.68     84.93 o 
  -2  12  11       19.70      286.02    145.40 o 
  -1  12  11       63.49      165.77    103.04 o 
   0  12  11      238.97      206.73     26.19 o 
   1  12  11      128.40      391.15    219.23 o 
   2  12  11     1206.22     1352.64    186.50 o 
  -6  13  11     2089.59     2072.46     49.36 o 
  -5  13  11      418.82      611.03     34.39 o 
  -4  13  11     2694.61     2726.42    112.06 o 
  -3  13  11      918.68      885.16     66.32 o 
  -2  13  11     5374.87     5049.51     98.05 o 
  -1  13  11        6.03       97.22    199.64 o 
   0  13  11     1852.24     1740.16     93.09 o 
   1  13  11      132.16      358.31    109.22 o 
  -5  14  11     2413.77     2270.47     53.61 o 
  -4  14  11        4.29       41.19     89.23 o 
  -3  14  11     1850.11     1827.86     86.59 o 
  -2  14  11       32.90      510.47    127.11 o 
  -1  14  11     2982.17     2757.16     92.46 o 
   0  14  11     1098.75     1186.26    135.24 o 
  -4  15  11       55.63      122.70     38.53 o 
  -3  15  11      339.37      301.81    136.18 o 
  -2  15  11      290.17      300.65     34.72 o 
  -1  15  11        3.91       62.49    161.00 o 
  -8   0  12     2404.90     2333.58     35.18 o 
  -6   0  12      263.78      273.41    314.14 o 
  -4   0  12       10.87      167.25    168.19 o 
  -2   0  12      542.08     1106.67    231.62 o 
   0   0  12     1200.79     1816.04    386.24 o 
   2   0  12     1895.17     1864.64     74.47 o 
  -9   1  12      281.32      377.50     30.68 o 
  -8   1  12     1763.94     1991.15    189.47 o 
  -7   1  12       35.78      186.01    119.61 o 
  -6   1  12     5484.13     5558.18    171.35 o 
  -5   1  12       16.29       52.50     92.21 o 
  -4   1  12     5216.92     5222.99    232.39 o 
  -3   1  12      178.83      430.24    138.53 o 
  -2   1  12     7854.31     8513.47    526.98 o 
  -1   1  12      255.26      604.19    181.85 o 
   0   1  12     4409.82     4185.42     80.89 o 
   1   1  12      251.77      347.83     35.77 o 
   2   1  12     1565.10     1490.31     92.69 o 
   3   1  12      172.16      134.12    109.03 o 
  -9   2  12     1177.89     1722.85    143.25 o 
  -8   2  12      737.86      683.21     56.71 o 
  -7   2  12     1675.41     1532.80     80.40 o 
  -6   2  12       17.92       13.14     24.50 o 
  -5   2  12     3939.52     3811.88    215.27 o 
  -4   2  12        5.41        4.73    141.82 o 
  -3   2  12     3970.05     4765.85    375.75 o 
  -2   2  12     1013.56     1119.76     65.64 o 
  -1   2  12     2735.36     2550.83     67.85 o 
   0   2  12     1035.96     1005.11    181.83 o 
   1   2  12     1754.09     1992.27    152.37 o 
   2   2  12     1217.29     1134.77     94.83 o 
   3   2  12      403.89      505.84     60.27 o 
  -8   3  12      354.07      494.25     69.19 o 
  -7   3  12      535.11      772.26    113.60 o 
  -6   3  12     1173.81     1000.69     99.21 o 
  -5   3  12       77.27       80.21     16.87 o 
  -4   3  12      620.15      550.76     23.70 o 
  -3   3  12      326.77      460.87    124.77 o 
  -2   3  12     1000.52      996.79     92.24 o 
  -1   3  12      956.03     1067.88     94.39 o 
   0   3  12      345.94      384.12    119.21 o 
   1   3  12     1597.47     1454.01    130.56 o 
   2   3  12      353.07      496.02    188.98 o 
   3   3  12     2617.55     2794.85     92.75 o 
  -8   4  12      111.45      369.99    153.97 o 
  -7   4  12     4344.13     4347.91     98.82 o 
  -6   4  12        2.04       43.37     63.12 o 
  -5   4  12     5702.44     5529.76     64.79 o 
  -4   4  12        0.74      346.56    122.59 o 
  -3   4  12     6538.47     6016.99    592.85 o 
  -2   4  12       19.63       27.03     51.82 o 
  -1   4  12     4303.56     4146.95    221.08 o 
   0   4  12      107.32      353.58     81.85 o 
   1   4  12     3386.37     3722.07    251.42 o 
   2   4  12        1.92       53.84     91.38 o 
   3   4  12      917.06     1432.32    127.80 o 
  -8   5  12      999.15     1053.47    191.04 o 
  -7   5  12       14.08       10.41    107.03 o 
  -6   5  12      785.12      846.96    103.69 o 
  -5   5  12        1.15       36.92    126.42 o 
  -4   5  12     1221.06     1325.01     95.28 o 
  -3   5  12      422.75      461.04     84.29 o 
  -2   5  12     1180.80     1032.18    193.02 o 
  -1   5  12     2127.53     2041.81    111.73 o 
   0   5  12      694.79      788.50     93.15 o 
   1   5  12     3470.90     3246.53    159.01 o 
   2   5  12      303.84      313.16    275.60 o 
   3   5  12     1970.89     1920.39    222.94 o 
  -8   6  12      160.89      126.85    185.94 o 
  -7   6  12     2120.29     1860.39     76.88 o 
  -6   6  12      157.17      187.22    122.24 o 
  -5   6  12     2616.26     3001.44    252.10 o 
  -4   6  12       22.21      142.89    127.25 o 
  -3   6  12     1924.61     1885.67    139.19 o 
  -2   6  12      363.21      315.87     13.24 o 
  -1   6  12     1470.67     1783.09    153.98 o 
   0   6  12     1361.30     1687.89    130.69 o 
   1   6  12     1715.43     1723.13     45.71 o 
   2   6  12     1264.72     1333.64    149.60 o 
   3   6  12      203.93      184.74    151.13 o 
  -8   7  12     2477.21     2797.45    197.10 o 
  -7   7  12        7.71        3.79     69.00 o 
  -6   7  12     5222.83     5093.64    165.32 o 
  -5   7  12       89.34       91.62    172.23 o 
  -4   7  12     5559.82     5183.13     56.97 o 
  -3   7  12       55.04      324.20    154.46 o 
  -2   7  12     4269.98     3905.39    153.04 o 
  -1   7  12       43.18      219.09    170.85 o 
   0   7  12     3300.80     3322.34    151.92 o 
   1   7  12     1214.23     1480.04     80.56 o 
   2   7  12     1137.55     1342.14    187.90 o 
  -7   8  12       51.24      233.67    188.21 o 
  -6   8  12      363.36      748.70    177.87 o 
  -5   8  12      180.39      159.89     16.79 o 
  -4   8  12       10.88       10.41    160.71 o 
  -3   8  12        4.82      250.42    129.75 o 
  -2   8  12      975.49     1213.02    163.97 o 
  -1   8  12      115.03       89.66     77.90 o 
   0   8  12     2373.73     2312.73     85.16 o 
   1   8  12      108.15      212.48    106.14 o 
   2   8  12     2961.22     2868.39    209.57 o 
  -7   9  12      272.65      225.01     47.01 o 
  -6   9  12     4208.38     3774.33    189.16 o 
  -5   9  12       34.18       99.99    244.27 o 
  -4   9  12     4129.41     3820.94     64.82 o 
  -3   9  12        5.27      201.44    125.30 o 
  -2   9  12     2305.62     2309.40     69.37 o 
  -1   9  12       66.41      391.79    179.00 o 
   0   9  12     1063.09     1420.96    148.90 o 
   1   9  12      132.67      254.47     80.66 o 
   2   9  12     1446.35     1399.27    104.45 o 
  -6  10  12       17.39       29.95    129.45 o 
  -5  10  12     2980.17     2862.38     44.84 o 
  -4  10  12       35.10       91.53     65.60 o 
  -3  10  12     1628.10     1628.38    147.82 o 
  -2  10  12      552.01      561.92    128.53 o 
  -1  10  12     2202.57     2273.79    150.13 o 
   0  10  12     1274.32     1226.38     74.72 o 
   1  10  12     2643.48     2537.36    179.86 o 
  -6  11  12      297.63      391.92    145.48 o 
  -5  11  12        1.68       87.66    202.32 o 
  -4  11  12      218.70      403.21    169.54 o 
  -3  11  12       55.53      192.36    142.43 o 
  -2  11  12       98.57      186.46    113.81 o 
  -1  11  12      856.70      879.58     85.95 o 
   0  11  12       50.51      137.34    161.79 o 
  -5  12  12     3993.34     4041.93    152.11 o 
  -4  12  12      179.67      252.47    107.27 o 
  -3  12  12     3139.06     3105.35    137.99 o 
  -2  12  12       40.35       77.91     17.70 o 
  -1  12  12     1703.73     1875.95    151.82 o 
  -3  13  12      449.65      395.95    152.69 o 
  -2  13  12     1355.49     1220.41     70.03 o 
  -7   0  13     4366.72     4704.95    251.67 o 
  -5   0  13     4089.41     3807.54    377.72 o 
  -3   0  13     1641.53     1754.19     62.17 o 
  -1   0  13     2170.82     2755.78    454.41 o 
   1   0  13      233.15      136.32    306.41 o 
  -7   1  13       73.64      144.64    130.58 o 
  -6   1  13      812.78      891.68    109.51 o 
  -5   1  13      580.41      638.47     50.75 o 
  -4   1  13     1093.18      970.34    131.41 o 
  -3   1  13     1151.20     1281.34    286.60 o 
  -2   1  13      178.14      505.85    289.51 o 
  -1   1  13     1778.40     2035.70    298.38 o 
   0   1  13      160.28      295.97    147.75 o 
   1   1  13     4624.90     4453.80     63.11 o 
  -7   2  13     1724.79     1862.19    105.71 o 
  -6   2  13      430.04      456.01    171.07 o 
  -5   2  13     1750.91     1778.95    119.03 o 
  -4   2  13      916.99     1090.72    268.00 o 
  -3   2  13     1449.68     1619.83    151.15 o 
  -2   2  13     1343.30     1313.86    132.09 o 
  -1   2  13      373.19      421.53    231.46 o 
   0   2  13     1427.56     1884.97    185.01 o 
   1   2  13      263.49      876.31    355.00 o 
  -7   3  13        4.34      311.79    156.11 o 
  -6   3  13     3243.19     3139.05     78.81 o 
  -5   3  13       10.06      253.28    169.09 o 
  -4   3  13     2693.77     2680.49    119.87 o 
  -3   3  13      452.77      600.46    122.79 o 
  -2   3  13     2114.47     2621.91    298.69 o 
  -1   3  13      130.98      110.76     30.40 o 
   0   3  13      347.50      314.55    228.96 o 
   1   3  13      749.72      980.76    454.09 o 
  -7   4  13       19.48      207.57    175.92 o 
  -6   4  13      915.95      828.11     69.19 o 
  -5   4  13      181.21      261.14    132.14 o 
  -4   4  13     1213.53     1066.49     14.55 o 
  -3   4  13      979.16      994.29    110.26 o 
  -2   4  13     3045.46     3435.34    192.31 o 
  -1   4  13        2.83        2.87     10.73 o 
   0   4  13     2838.24     3115.83    457.88 o 
   1   4  13        6.29      410.76    193.28 o 
  -6   5  13     1931.32     2394.81    225.60 o 
  -5   5  13      161.44      216.74    146.89 o 
  -4   5  13     3027.97     3049.46    176.44 o 
  -3   5  13      268.64      436.99    242.37 o 
  -2   5  13     1358.11     1521.64    113.95 o 
  -1   5  13      413.22      447.32     91.67 o 
   0   5  13      352.75      474.60    336.70 o 
   1   5  13      183.23      555.96    163.91 o 
  -6   6  13      436.80      435.26     57.52 o 
  -5   6  13     2497.40     2571.96    154.30 o 
  -4   6  13      658.94      626.97    187.52 o 
  -3   6  13     1812.79     2018.99    198.02 o 
  -2   6  13     1584.73     1562.77     98.08 o 
  -1   6  13      953.45     1035.23     90.40 o 
   0   6  13     1266.12     1267.33    189.80 o 
   1   6  13      324.17      498.97     53.30 o 
  -6   7  13      133.26      419.79     61.05 o 
  -5   7  13     1623.45     1472.71    141.11 o 
  -4   7  13      258.15      416.95    163.51 o 
  -3   7  13      999.84      896.60    147.29 o 
  -2   7  13      129.80      611.70    173.19 o 
  -1   7  13     2336.26     2290.45     82.52 o 
   0   7  13        8.52      115.55    113.98 o 
  -5   8  13     2482.74     2530.38     83.47 o 
  -4   8  13        5.50       15.63    187.17 o 
  -3   8  13     2364.62     2439.40    119.18 o 
  -2   8  13       23.99       81.16     44.39 o 
  -1   8  13      766.05      706.22     32.63 o 
  -4   9  13      165.22      405.91    265.48 o 
  -3   9  13     1816.03     1872.32    167.85 o 
  -2   9  13      526.84      806.55    261.59 o 
  -1   9  13     1989.20     2077.64    146.08 o 
  -4   0  14     3324.34     3125.93     27.14 o 
  -2   0  14     3871.13     3482.51     46.07 o 
  -4   1  14      516.99      933.07    442.73 o 
  -3   1  14      445.79      757.85    101.62 o 
  -2   1  14      191.26      177.98    285.38 o 
  -4   2  14     1463.94     1651.45    198.27 o 
  -3   2  14      311.71      356.58     79.99 o 
  -2   2  14     2036.75     1919.03    139.65 o 
  -4   3  14        6.12       24.09     52.87 o 
  -3   3  14     2122.05     2135.46    144.05 o 
                                                 
